# Supplementary material for: Spatiotemporal dynamics and selectivity of mRNA translation during mouse pre-implantation development
Source: bioRxiv. 2024 Oct 28:2024.10.28.620693. Preprint. [Version 1] doi: 10.1101/2024.10.28.620693 (PMC11565823; doi:10.1101/2024.10.28.620693)
Supplement: Supplement 9 [file media-9.xlsx]

## Sheet: GV
GV stage
gene_symbol	mode
Wnt3	GV_Mode1
Tfe3	GV_Mode1
Mnt	GV_Mode1
Ccm2	GV_Mode1
Raf1	GV_Mode1
Slc5a5	GV_Mode1
Mmp14	GV_Mode1
Icam2	GV_Mode1
C1ql4	GV_Mode1
Kctd10	GV_Mode1
Araf	GV_Mode1
Myg1	GV_Mode1
Sync	GV_Mode1
Itga3	GV_Mode1
Jup	GV_Mode1
Ergic1	GV_Mode1
Brpf1	GV_Mode1
Cldn15	GV_Mode1
Folr1	GV_Mode1
Nacc1	GV_Mode1
Ift46	GV_Mode1
Smg9	GV_Mode1
Lmf1	GV_Mode1
Tmem143	GV_Mode1
Btbd6	GV_Mode1
Mcm2	GV_Mode1
Kcnn1	GV_Mode1
Ap1m1	GV_Mode1
Mpnd	GV_Mode1
Sh3gl1	GV_Mode1
Eif2b5	GV_Mode1
Sult2b1	GV_Mode1
Gm5897	GV_Mode1
Timm50	GV_Mode1
Ncstn	GV_Mode1
Ess2	GV_Mode1
Dgcr6	GV_Mode1
Ercc1	GV_Mode1
Itpkc	GV_Mode1
Gcdh	GV_Mode1
Kifc2	GV_Mode1
Atn1	GV_Mode1
Ddx56	GV_Mode1
Rrnad1	GV_Mode1
Chd5	GV_Mode1
Wdr1	GV_Mode1
Polr2a	GV_Mode1
Ripk4	GV_Mode1
Asf1b	GV_Mode1
Ddx39a	GV_Mode1
Insr	GV_Mode1
Psmd4	GV_Mode1
Uqcc1	GV_Mode1
Nr2c2	GV_Mode1
Smpd4	GV_Mode1
Calcoco2	GV_Mode1
Ptbp1	GV_Mode1
Abhd1	GV_Mode1
P4htm	GV_Mode1
B4galnt1	GV_Mode1
Cnp	GV_Mode1
Psmd2	GV_Mode1
Slc44a4	GV_Mode1
Lrrc8a	GV_Mode1
Cpt1c	GV_Mode1
Clstn3	GV_Mode1
Ap1b1	GV_Mode1
Tbx1	GV_Mode1
Dqx1	GV_Mode1
Ubp1	GV_Mode1
Snap47	GV_Mode1
Rassf1	GV_Mode1
Gltp	GV_Mode1
Tmem259	GV_Mode1
Trpv4	GV_Mode1
Strip1	GV_Mode1
4931428F04Rik	GV_Mode1
Oc90	GV_Mode1
Hnrnpl	GV_Mode1
Atf6b	GV_Mode1
Macroh2a1	GV_Mode1
Lrrc27	GV_Mode1
Mtif3	GV_Mode1
Tnfaip1	GV_Mode1
Abr	GV_Mode1
Dhx58	GV_Mode1
Eya2	GV_Mode1
Ksr1	GV_Mode1
Zkscan6	GV_Mode1
Slc2a4	GV_Mode1
Tbx3	GV_Mode1
Slc25a35	GV_Mode1
Slc22a5	GV_Mode1
Sec14l4	GV_Mode1
Ffar3	GV_Mode1
Tlcd1	GV_Mode1
Cdc37	GV_Mode1
Smpd2	GV_Mode1
Rhobtb1	GV_Mode1
Rfx4	GV_Mode1
E2f7	GV_Mode1
Pofut2	GV_Mode1
Slc36a1	GV_Mode1
Cfap410	GV_Mode1
Nprl3	GV_Mode1
Fstl3	GV_Mode1
Polrmt	GV_Mode1
Hcn2	GV_Mode1
Mrnip	GV_Mode1
Upp1	GV_Mode1
Castor1	GV_Mode1
Smtn	GV_Mode1
Dbnl	GV_Mode1
Kif3c	GV_Mode1
Nle1	GV_Mode1
Nup85	GV_Mode1
Unk	GV_Mode1
4933427D14Rik	GV_Mode1
Nos2	GV_Mode1
Pld2	GV_Mode1
Slc6a4	GV_Mode1
Cacnb1	GV_Mode1
Aurkb	GV_Mode1
Ston2	GV_Mode1
Vipas39	GV_Mode1
Rab15	GV_Mode1
Entpd5	GV_Mode1
Gpatch2l	GV_Mode1
Wars	GV_Mode1
Xrcc3	GV_Mode1
Trim27	GV_Mode1
Fars2	GV_Mode1
Ptdss1	GV_Mode1
Nkd2	GV_Mode1
Tert	GV_Mode1
Jmy	GV_Mode1
Fam3d	GV_Mode1
Anxa7	GV_Mode1
Eaf1	GV_Mode1
Btd	GV_Mode1
Ctsb	GV_Mode1
Ints9	GV_Mode1
Elp3	GV_Mode1
Rhobtb2	GV_Mode1
Dok2	GV_Mode1
4931414P19Rik	GV_Mode1
Dcaf11	GV_Mode1
Wnt7b	GV_Mode1
Gtse1	GV_Mode1
Tef	GV_Mode1
Tab1	GV_Mode1
Parvb	GV_Mode1
Efcab6	GV_Mode1
Desi1	GV_Mode1
Aco2	GV_Mode1
Litaf	GV_Mode1
Trp63	GV_Mode1
Tmem44	GV_Mode1
Slc52a2	GV_Mode1
Oplah	GV_Mode1
Gfus	GV_Mode1
Pycrl	GV_Mode1
Qtrt2	GV_Mode1
Aifm3	GV_Mode1
Lmln	GV_Mode1
Ap2m1	GV_Mode1
Hspbap1	GV_Mode1
Cers5	GV_Mode1
Msrb2	GV_Mode1
Rfc2	GV_Mode1
Nagpa	GV_Mode1
Creld2	GV_Mode1
Tpi1	GV_Mode1
Mmp25	GV_Mode1
Cldn6	GV_Mode1
Flywch2	GV_Mode1
Nfkbie	GV_Mode1
Ptk7	GV_Mode1
Lbh	GV_Mode1
Slc30a6	GV_Mode1
Washc1	GV_Mode1
Abca3	GV_Mode1
E4f1	GV_Mode1
Hagh	GV_Mode1
Sox8	GV_Mode1
Pgap6	GV_Mode1
Rgs11	GV_Mode1
Dusp1	GV_Mode1
Zfp523	GV_Mode1
Elp2	GV_Mode1
Tapbp	GV_Mode1
Vps52	GV_Mode1
Ttc39c	GV_Mode1
Atat1	GV_Mode1
Dele1	GV_Mode1
Cxxc1	GV_Mode1
Rbfa	GV_Mode1
Pde6a	GV_Mode1
Prpf19	GV_Mode1
Fen1	GV_Mode1
Cdca5	GV_Mode1
Rps6kb2	GV_Mode1
Cst6	GV_Mode1
Grk2	GV_Mode1
Aldh3b1	GV_Mode1
Efemp2	GV_Mode1
Kat5	GV_Mode1
Fermt3	GV_Mode1
Aldh18a1	GV_Mode1
Lrrc45	GV_Mode1
Sectm1a	GV_Mode1
Lbx1	GV_Mode1
Actr1a	GV_Mode1
Parp6	GV_Mode1
Fgd1	GV_Mode1
Dnase1l3	GV_Mode1
Car5a	GV_Mode1
Jph3	GV_Mode1
Padi1	GV_Mode1
Mettl7b	GV_Mode1
Itga7	GV_Mode1
Inpp5a	GV_Mode1
Urah	GV_Mode1
Ifitm1	GV_Mode1
Hras	GV_Mode1
Sumf2	GV_Mode1
Tmc6	GV_Mode1
Cbx2	GV_Mode1
Bach1	GV_Mode1
Fbxl16	GV_Mode1
Dhtkd1	GV_Mode1
Dnaaf5	GV_Mode1
Get4	GV_Mode1
Thoc3	GV_Mode1
Rhbdd1	GV_Mode1
Stk11ip	GV_Mode1
Stk25	GV_Mode1
Scly	GV_Mode1
Tfcp2l1	GV_Mode1
Cdk18	GV_Mode1
Syt2	GV_Mode1
Pacc1	GV_Mode1
Traf5	GV_Mode1
Serpinc1	GV_Mode1
Pfkfb3	GV_Mode1
Niban2	GV_Mode1
Traf1	GV_Mode1
Ttll11	GV_Mode1
Notch1	GV_Mode1
Inpp5e	GV_Mode1
Uap1l1	GV_Mode1
Dpp7	GV_Mode1
Anapc2	GV_Mode1
Psd4	GV_Mode1
Ext2	GV_Mode1
Ubox5	GV_Mode1
Smox	GV_Mode1
Kat14	GV_Mode1
Sec23b	GV_Mode1
Mylk2	GV_Mode1
Cdk5rap1	GV_Mode1
Necab3	GV_Mode1
Rab22a	GV_Mode1
Ptpn1	GV_Mode1
Zbtb46	GV_Mode1
Pcmtd2	GV_Mode1
Rpn2	GV_Mode1
Tti1	GV_Mode1
Rprd1b	GV_Mode1
Fam83d	GV_Mode1
Cyp2u1	GV_Mode1
Efna3	GV_Mode1
Zbtb7b	GV_Mode1
Hcn3	GV_Mode1
Abca4	GV_Mode1
Pip5k1a	GV_Mode1
Oaz3	GV_Mode1
Manba	GV_Mode1
Ccn1	GV_Mode1
Polr1e	GV_Mode1
Trmo	GV_Mode1
Bspry	GV_Mode1
Dcaf12	GV_Mode1
Car9	GV_Mode1
Glipr2	GV_Mode1
Plpp3	GV_Mode1
St3gal3	GV_Mode1
Ybx1	GV_Mode1
Cap1	GV_Mode1
Ephb2	GV_Mode1
Toe1	GV_Mode1
Ccdc163	GV_Mode1
Lrrc41	GV_Mode1
Mknk1	GV_Mode1
Ak2	GV_Mode1
Phc2	GV_Mode1
Kcnab2	GV_Mode1
Espn	GV_Mode1
Casz1	GV_Mode1
H6pd	GV_Mode1
Miip	GV_Mode1
Trp73	GV_Mode1
Prkcz	GV_Mode1
Gabrd	GV_Mode1
Mmp23	GV_Mode1
Mxra8	GV_Mode1
Afap1	GV_Mode1
Slc35f6	GV_Mode1
Tmem165	GV_Mode1
Aff1	GV_Mode1
Anapc7	GV_Mode1
Prkab1	GV_Mode1
Cabp1	GV_Mode1
Aimp2	GV_Mode1
Cdx2	GV_Mode1
Slc46a3	GV_Mode1
Auts2	GV_Mode1
Gnb2	GV_Mode1
Tfr2	GV_Mode1
Herc3	GV_Mode1
Gpnmb	GV_Mode1
Hoxa1	GV_Mode1
Epha1	GV_Mode1
Wbp1	GV_Mode1
Hmces	GV_Mode1
Aldh1l1	GV_Mode1
Wnt7a	GV_Mode1
Tmem43	GV_Mode1
Gdf3	GV_Mode1
Adipor2	GV_Mode1
Bcat1	GV_Mode1
Camk1	GV_Mode1
Ttll3	GV_Mode1
Efcab12	GV_Mode1
Ift122	GV_Mode1
Tead4	GV_Mode1
Ckm	GV_Mode1
Fbxo17	GV_Mode1
Pak4	GV_Mode1
Psmc4	GV_Mode1
Mfge8	GV_Mode1
Maz	GV_Mode1
Sez6l2	GV_Mode1
Kctd13	GV_Mode1
Ppp4c	GV_Mode1
Coro1a	GV_Mode1
Kdm8	GV_Mode1
Slc5a11	GV_Mode1
Hsd17b14	GV_Mode1
Cpxm2	GV_Mode1
Plk1	GV_Mode1
Polr3e	GV_Mode1
Rrp8	GV_Mode1
Lhpp	GV_Mode1
Vps35l	GV_Mode1
Denn2b	GV_Mode1
Eif3f	GV_Mode1
Fadd	GV_Mode1
Prickle3	GV_Mode1
Pim2	GV_Mode1
Zmym3	GV_Mode1
Hcfc1	GV_Mode1
Irak1	GV_Mode1
Fam3a	GV_Mode1
G6pdx	GV_Mode1
Slc25a15	GV_Mode1
Rab11fip1	GV_Mode1
Ggn	GV_Mode1
Ikbkb	GV_Mode1
Ap3m2	GV_Mode1
Rfx1	GV_Mode1
Hp	GV_Mode1
Herpud1	GV_Mode1
Tmem38a	GV_Mode1
6430548M08Rik	GV_Mode1
Dnaaf1	GV_Mode1
1700030J22Rik	GV_Mode1
Dctn1	GV_Mode1
Kars	GV_Mode1
Adat1	GV_Mode1
Cdh15	GV_Mode1
Dbndd1	GV_Mode1
Agt	GV_Mode1
Gnpat	GV_Mode1
Hmbs	GV_Mode1
Abcg4	GV_Mode1
Carm1	GV_Mode1
Ldlr	GV_Mode1
Mpi	GV_Mode1
Clk3	GV_Mode1
Rbpms2	GV_Mode1
Parp16	GV_Mode1
Gorasp1	GV_Mode1
Ttc21a	GV_Mode1
Srprb	GV_Mode1
Flcn	GV_Mode1
Fhl3	GV_Mode1
Syde1	GV_Mode1
Heyl	GV_Mode1
Alas1	GV_Mode1
Srxn1	GV_Mode1
Igdcc4	GV_Mode1
Prr5l	GV_Mode1
Nup93	GV_Mode1
Nfatc1	GV_Mode1
Micall1	GV_Mode1
Eif3l	GV_Mode1
AA467197	GV_Mode1
Gm5134	GV_Mode1
Fbxl8	GV_Mode1
Dnm2	GV_Mode1
Spg11	GV_Mode1
Ttc7b	GV_Mode1
Cplx1	GV_Mode1
Pdpr	GV_Mode1
Smyd5	GV_Mode1
Mtss2	GV_Mode1
Dysf	GV_Mode1
Zswim5	GV_Mode1
Scx	GV_Mode1
Vps18	GV_Mode1
Iqsec1	GV_Mode1
Plcg2	GV_Mode1
AI661453	GV_Mode1
Gpr142	GV_Mode1
Fras1	GV_Mode1
Mfrp	GV_Mode1
Dusp5	GV_Mode1
Mfsd12	GV_Mode1
Sncb	GV_Mode1
Pip5k1c	GV_Mode1
Cebpa	GV_Mode1
Fam167a	GV_Mode1
Eva1a	GV_Mode1
Slc24a5	GV_Mode1
Arl6ip5	GV_Mode1
Kank4	GV_Mode1
Gnptg	GV_Mode1
Leng8	GV_Mode1
L3mbtl1	GV_Mode1
Ppp1r26	GV_Mode1
Alg12	GV_Mode1
H2-Q4	GV_Mode1
Aldh5a1	GV_Mode1
Fam214b	GV_Mode1
Tmem63b	GV_Mode1
Prr5	GV_Mode1
9530068E07Rik	GV_Mode1
Ubac1	GV_Mode1
Glb1l2	GV_Mode1
Eipr1	GV_Mode1
Ptcra	GV_Mode1
Taf6	GV_Mode1
Lrrc20	GV_Mode1
Grhl3	GV_Mode1
Islr	GV_Mode1
Hgsnat	GV_Mode1
Ovol2	GV_Mode1
Ctbp1	GV_Mode1
Endod1	GV_Mode1
Tulp1	GV_Mode1
Ints7	GV_Mode1
Cib2	GV_Mode1
Bcdin3d	GV_Mode1
Inf2	GV_Mode1
Mrps26	GV_Mode1
Pced1a	GV_Mode1
Mat1a	GV_Mode1
Bicd2	GV_Mode1
Hspb2	GV_Mode1
Cdon	GV_Mode1
Crygn	GV_Mode1
Bend3	GV_Mode1
Trpc4ap	GV_Mode1
Dennd2a	GV_Mode1
Abhd17c	GV_Mode1
C1rl	GV_Mode1
Fndc4	GV_Mode1
Reep2	GV_Mode1
Lpar1	GV_Mode1
Mindy1	GV_Mode1
Vill	GV_Mode1
Ephx1	GV_Mode1
1700028J19Rik	GV_Mode1
Zfp653	GV_Mode1
Pdk2	GV_Mode1
Arpin	GV_Mode1
Zfp503	GV_Mode1
Rreb1	GV_Mode1
Lsm14b	GV_Mode1
4930591A17Rik	GV_Mode1
Runx2	GV_Mode1
Rlbp1	GV_Mode1
Abhd2	GV_Mode1
Ndst2	GV_Mode1
Wfs1	GV_Mode1
Dusp26	GV_Mode1
Gm5422	GV_Mode1
Zer1	GV_Mode1
Batf2	GV_Mode1
Nploc4	GV_Mode1
Plekhg5	GV_Mode1
Cercam	GV_Mode1
Tbc1d2	GV_Mode1
Rapgef1	GV_Mode1
Cited2	GV_Mode1
Slc7a5	GV_Mode1
Ndufb10	GV_Mode1
Klhl42	GV_Mode1
Odad1	GV_Mode1
Cul9	GV_Mode1
Cbln3	GV_Mode1
Slc25a28	GV_Mode1
Kazn	GV_Mode1
Dok4	GV_Mode1
Cyp2s1	GV_Mode1
Agmat	GV_Mode1
Zfhx2	GV_Mode1
Ppp1r13l	GV_Mode1
Ulk4	GV_Mode1
Nacad	GV_Mode1
Iqsec2	GV_Mode1
Osgin2	GV_Mode1
Prkd2	GV_Mode1
Gk5	GV_Mode1
Hspb8	GV_Mode1
Nop53	GV_Mode1
Inava	GV_Mode1
Mbp	GV_Mode1
Ddx24	GV_Mode1
Pnpla3	GV_Mode1
Lrrc29	GV_Mode1
Plekha6	GV_Mode1
Rnpep	GV_Mode1
Fam222a	GV_Mode1
S100a10	GV_Mode1
Znrf3	GV_Mode1
Cmklr1	GV_Mode1
Tbc1d22b	GV_Mode1
Slc5a10	GV_Mode1
Fbrs	GV_Mode1
Usp22	GV_Mode1
Gtpbp1	GV_Mode1
Pla2g6	GV_Mode1
Alkbh5	GV_Mode1
Arrdc4	GV_Mode1
Atpaf2	GV_Mode1
Map3k9	GV_Mode1
Tom1	GV_Mode1
Zfp513	GV_Mode1
Usp17le	GV_Mode1
Simc1	GV_Mode1
Pnpla1	GV_Mode1
Pars2	GV_Mode1
Pxylp1	GV_Mode1
Vps37d	GV_Mode1
Gm5809	GV_Mode1
Zfp469	GV_Mode1
Ncmap	GV_Mode1
Orai3	GV_Mode1
Als2cl	GV_Mode1
Cep68	GV_Mode1
Tigd3	GV_Mode1
Ascc1	GV_Mode1
9930012K11Rik	GV_Mode1
Zfp36	GV_Mode1
Ankrd45	GV_Mode1
Spata21	GV_Mode1
Gm4779	GV_Mode1
Rtn4rl1	GV_Mode1
Cox19	GV_Mode1
Zfp956	GV_Mode1
Ddx28	GV_Mode1
Zfp629	GV_Mode1
Smtnl2	GV_Mode1
She	GV_Mode1
Yod1	GV_Mode1
Bdh1	GV_Mode1
Zfp316	GV_Mode1
Tent5b	GV_Mode1
Gprc5a	GV_Mode1
Zfp358	GV_Mode1
Atmin	GV_Mode1
Nxpe5	GV_Mode1
Trpt1	GV_Mode1
Zc3hav1l	GV_Mode1
Atg16l2	GV_Mode1
Arf1	GV_Mode1
Mypop	GV_Mode1
Fitm2	GV_Mode1
Gja3	GV_Mode1
Igf2	GV_Mode1
Iba57	GV_Mode1
Prss38	GV_Mode1
Krt8	GV_Mode1
Fzd9	GV_Mode1
Cfap46	GV_Mode1
Suox	GV_Mode1
2810025M15Rik	GV_Mode1
Rasd1	GV_Mode1
Slc35c1	GV_Mode1
Cby3	GV_Mode1
Haspin	GV_Mode1
Snip1	GV_Mode1
Carmil2	GV_Mode1
Snx21	GV_Mode1
Kcnb1	GV_Mode1
Pgbd5	GV_Mode1
Slc29a4	GV_Mode1
Zfp169	GV_Mode1
Tmem199	GV_Mode1
Swsap1	GV_Mode1
Ppp1r37	GV_Mode1
Ccdc157	GV_Mode1
Pcbp1	GV_Mode1
Rinl	GV_Mode1
Xrcc1	GV_Mode1
Arf3	GV_Mode1
Rgs14	GV_Mode1
Mtcl1	GV_Mode1
Sema5b	GV_Mode1
Foxo6	GV_Mode1
Lamb2	GV_Mode1
Arhgef15	GV_Mode1
Supt7l	GV_Mode1
Bcl3	GV_Mode1
Mapk14	GV_Mode1
Tmem39b	GV_Mode1
Grwd1	GV_Mode1
Srcap	GV_Mode1
Ech1	GV_Mode1
Mat2a	GV_Mode1
Gzmm	GV_Mode1
Usp17la	GV_Mode1
Vmac	GV_Mode1
1700013H16Rik	GV_Mode1
Naaladl1	GV_Mode1
Klk15	GV_Mode1
Sertad3	GV_Mode1
Fut2	GV_Mode1
St3gal5	GV_Mode1
H2-T22	GV_Mode1
H2-T9	GV_Mode1
Fez2	GV_Mode1
Cars2	GV_Mode1
Slit3	GV_Mode1
Ptafr	GV_Mode1
Gm5620	GV_Mode1
Inca1	GV_Mode1
Ccdc189	GV_Mode1
Gsk3a	GV_Mode1
Rbbp4	GV_Mode1
Ece1	GV_Mode1
Mex3b	GV_Mode1
Prtn3	GV_Mode1
Cfap299	GV_Mode1
Itpk1	GV_Mode1
Mmel1	GV_Mode1
Spock2	GV_Mode1
Nrf1	GV_Mode1
Eno1b	GV_Mode1
Septin9	GV_Mode1
Ptk2b	GV_Mode1
Flot1	GV_Mode1
Zfp341	GV_Mode1
Tsks	GV_Mode1
9430015G10Rik	GV_Mode1
0610040J01Rik	GV_Mode1
Tor3a	GV_Mode1
Copz1	GV_Mode1
Gm14173	GV_Mode1
Fiz1	GV_Mode1
Ksr2	GV_Mode1
H2ac10	GV_Mode1
Scfd2	GV_Mode1
Btbd9	GV_Mode1
Rpp25	GV_Mode1
Nsl1	GV_Mode1
Tex101	GV_Mode1
9130023H24Rik	GV_Mode1
Nmral1	GV_Mode1
Eno1	GV_Mode1
Rps6-ps1	GV_Mode1
Gpn1	GV_Mode1
Hvcn1	GV_Mode1
Med18	GV_Mode1
Wdr6	GV_Mode1
Suds3	GV_Mode1
Bub3	GV_Mode1
Hes6	GV_Mode1
H2-K2	GV_Mode1
Hmx1	GV_Mode1
Xkr9	GV_Mode1
Zfyve19	GV_Mode1
Sort1	GV_Mode1
H4c17	GV_Mode1
Cacng7	GV_Mode1
Ccdc92b	GV_Mode1
Pabpn1l	GV_Mode1
Fcho1	GV_Mode1
Scn2b	GV_Mode1
Gm10291	GV_Mode1
Cldn3	GV_Mode1
Yipf3	GV_Mode1
Jund	GV_Mode1
Ccdc78	GV_Mode1
Slc25a16	GV_Mode1
Klrg2	GV_Mode1
Cpa2	GV_Mode1
Mpst	GV_Mode1
Ccnf	GV_Mode1
Tuba1a	GV_Mode1
Ppp1r3e	GV_Mode1
Lrp8os2	GV_Mode1
Tufm	GV_Mode1
Mex3a	GV_Mode1
Tox2	GV_Mode1
Lcmt2	GV_Mode1
Eif4e1b	GV_Mode1
Nxpe3	GV_Mode1
Zfp408	GV_Mode1
Aldh3b2	GV_Mode1
Nynrin	GV_Mode1
Tmem92	GV_Mode1
Trav13n-4	GV_Mode1
Snora17	GV_Mode1
Gm23946	GV_Mode1
Smarcd2	GV_Mode1
Tmem8b	GV_Mode1
Zfp541	GV_Mode1
Prkcg	GV_Mode1
Samd1	GV_Mode1
Tlr5	GV_Mode1
Naa80	GV_Mode1
St6galnac4	GV_Mode1
Gm11127	GV_Mode1
Cfap77	GV_Mode1
Maea	GV_Mode1
Rab26	GV_Mode1
Gm14165	GV_Mode1
Gm14130	GV_Mode1
Gm12712	GV_Mode1
2210409E12Rik	GV_Mode1
Dnajb3	GV_Mode1
Gm11953	GV_Mode1
Gm5648	GV_Mode1
Gm12009	GV_Mode1
Gm7856	GV_Mode1
Rpl3-ps1	GV_Mode1
Firre	GV_Mode1
4732490B19Rik	GV_Mode1
A430078I02Rik	GV_Mode1
Cd63-ps	GV_Mode1
Gm13031	GV_Mode1
Gm22442	GV_Mode1
Speer4cos	GV_Mode1
Uckl1	GV_Mode1
Gm16238	GV_Mode1
Cdk5r2	GV_Mode1
Vgll3	GV_Mode1
Lrch4	GV_Mode1
Obox6-ps1	GV_Mode1
Ldlrad2	GV_Mode1
Tdpoz5	GV_Mode1
Gm6902	GV_Mode1
LOC105242404	GV_Mode1
H2bc15	GV_Mode1
LOC100862115	GV_Mode1
Gm5472	GV_Mode1
Eif1ad16	GV_Mode1
Tnfsf12	GV_Mode1
1700030M09Rik	GV_Mode1
4930505N22Rik	GV_Mode1
A330009N23Rik	GV_Mode1
A330074K22Rik	GV_Mode1
Gm4691	GV_Mode1
Gm4335	GV_Mode1
Gm2445	GV_Mode1
Gm3534	GV_Mode1
Gm10637	GV_Mode1
Gm8451	GV_Mode1
1700030L20Rik	GV_Mode1
Gm7160	GV_Mode1
2610306M01Rik	GV_Mode1
Gm5266	GV_Mode1
4930447F24Rik	GV_Mode1
Tdpoz6	GV_Mode1
Gm5541	GV_Mode1
Gm8115	GV_Mode1
Gm32996	GV_Mode1
Dancr	GV_Mode1
Gm6266	GV_Mode1
Gm7561	GV_Mode1
Brd3os	GV_Mode1
B430319F04Rik	GV_Mode1
Gm38947	GV_Mode1
Gm39307	GV_Mode1
Gm7842	GV_Mode1
Gm17823	GV_Mode1
4933411E08Rik	GV_Mode1
Gm4798	GV_Mode1
Gm9176	GV_Mode1
Gm5626	GV_Mode1
5033406O09Rik	GV_Mode1
Gm6129	GV_Mode1
Gm47985	GV_Mode1
Galr3	GV_Mode1
Gm8341	GV_Mode1
Gm6997	GV_Mode1
Gm4948	GV_Mode1
Gm7527	GV_Mode1
Rbfaos	GV_Mode1
Gm24950	GV_Mode1
Mir692-2	GV_Mode1
Klhl17	GV_Mode1
Septin1	GV_Mode2
Gm4532	GV_Mode2
Tamalin	GV_Mode2
Rab5b	GV_Mode2
Nsun5	GV_Mode2
Oxa1l	GV_Mode2
Mxd1	GV_Mode2
Dpp9	GV_Mode2
Rnd2	GV_Mode2
Slc19a1	GV_Mode2
Def8	GV_Mode2
Akr1b3	GV_Mode2
Unc119	GV_Mode2
Vrk3	GV_Mode2
Mov10	GV_Mode2
Tead3	GV_Mode2
Mdp1	GV_Mode2
Dhrs1	GV_Mode2
Borcs8	GV_Mode2
Pdcd2l	GV_Mode2
Kdelr1	GV_Mode2
Top3a	GV_Mode2
Timmdc1	GV_Mode2
Map2k7	GV_Mode2
Med25	GV_Mode2
Elf3	GV_Mode2
Pld3	GV_Mode2
Crtc1	GV_Mode2
Ciao1	GV_Mode2
Coq8b	GV_Mode2
Syce2	GV_Mode2
Lpcat3	GV_Mode2
Col26a1	GV_Mode2
Mtfp1	GV_Mode2
Mri1	GV_Mode2
Por	GV_Mode2
Tomm40l	GV_Mode2
Trh	GV_Mode2
Otx1	GV_Mode2
Dhx34	GV_Mode2
Tbcb	GV_Mode2
Atp6v1b2	GV_Mode2
Cbfa2t3	GV_Mode2
Fbln1	GV_Mode2
Neurl1a	GV_Mode2
Srm	GV_Mode2
Fance	GV_Mode2
Tinf2	GV_Mode2
Gtpbp3	GV_Mode2
Khsrp	GV_Mode2
Rdh13	GV_Mode2
Fpgs	GV_Mode2
Prox1	GV_Mode2
Atp6v0d1	GV_Mode2
Ehmt2	GV_Mode2
Med16	GV_Mode2
Ube2z	GV_Mode2
Csf1	GV_Mode2
Chdh	GV_Mode2
Elmo2	GV_Mode2
Afmid	GV_Mode2
Slc12a5	GV_Mode2
Cyth3	GV_Mode2
Baiap2l2	GV_Mode2
Gdf9	GV_Mode2
Pfn1	GV_Mode2
Gabarap	GV_Mode2
Cldn7	GV_Mode2
Natd1	GV_Mode2
Rab3d	GV_Mode2
Mdh2	GV_Mode2
Zfp687	GV_Mode2
Mydgf	GV_Mode2
Mrpl24	GV_Mode2
2310011J03Rik	GV_Mode2
Gamt	GV_Mode2
Jsrp1	GV_Mode2
Fzr1	GV_Mode2
Tpgs1	GV_Mode2
Rack1	GV_Mode2
Trim11	GV_Mode2
Polm	GV_Mode2
Myo19	GV_Mode2
Llgl1	GV_Mode2
Rnf144a	GV_Mode2
Hnf1b	GV_Mode2
Lig3	GV_Mode2
Slc25a19	GV_Mode2
Galk1	GV_Mode2
Fbf1	GV_Mode2
Ten1	GV_Mode2
Sec14l1	GV_Mode2
Cdc34b	GV_Mode2
Tmem101	GV_Mode2
Lman2	GV_Mode2
Mxd3	GV_Mode2
Cxcl14	GV_Mode2
2210016F16Rik	GV_Mode2
Lpcat1	GV_Mode2
Ercc8	GV_Mode2
Anxa11	GV_Mode2
Bap1	GV_Mode2
Phf7	GV_Mode2
Ogdhl	GV_Mode2
Extl3	GV_Mode2
Tgm1	GV_Mode2
Sdr39u1	GV_Mode2
Skor1	GV_Mode2
Zfat	GV_Mode2
Sqle	GV_Mode2
Fam83f	GV_Mode2
Mief1	GV_Mode2
Pde1b	GV_Mode2
Ercc4	GV_Mode2
Adck5	GV_Mode2
Sharpin	GV_Mode2
Hgh1	GV_Mode2
Dgat1	GV_Mode2
Tnk2	GV_Mode2
Tmem41a	GV_Mode2
Masp1	GV_Mode2
Racgap1	GV_Mode2
Slc4a8	GV_Mode2
Tarbp2	GV_Mode2
Serinc2	GV_Mode2
Pisd	GV_Mode2
Cdca3	GV_Mode2
Mrps23	GV_Mode2
Paqr4	GV_Mode2
Rrp36	GV_Mode2
Mtch1	GV_Mode2
Emilin2	GV_Mode2
Mapk8ip3	GV_Mode2
Ip6k3	GV_Mode2
Taf11	GV_Mode2
Ring1	GV_Mode2
Hdac3	GV_Mode2
Prrc1	GV_Mode2
Naa40	GV_Mode2
Syvn1	GV_Mode2
Dpf2	GV_Mode2
Ighmbp2	GV_Mode2
Rab1b	GV_Mode2
Yif1a	GV_Mode2
Rin1	GV_Mode2
Capn1	GV_Mode2
Hspa12a	GV_Mode2
Arhgap19	GV_Mode2
Cpn1	GV_Mode2
Twnk	GV_Mode2
Gbf1	GV_Mode2
Sufu	GV_Mode2
Adpgk	GV_Mode2
Gnl3l	GV_Mode2
Esyt1	GV_Mode2
Shmt2	GV_Mode2
Rnf165	GV_Mode2
Eps8l2	GV_Mode2
Chid1	GV_Mode2
Cant1	GV_Mode2
Sema4c	GV_Mode2
Mrpl44	GV_Mode2
Chrng	GV_Mode2
Atg4b	GV_Mode2
Dtymk	GV_Mode2
Inpp5d	GV_Mode2
Adipor1	GV_Mode2
Pycr2	GV_Mode2
Dcaf8	GV_Mode2
Tbx19	GV_Mode2
Dusp12	GV_Mode2
Arrdc1	GV_Mode2
Commd9	GV_Mode2
Rpusd2	GV_Mode2
Tmem230	GV_Mode2
Dusp2	GV_Mode2
Polr1b	GV_Mode2
Vps16	GV_Mode2
Eif6	GV_Mode2
Vangl1	GV_Mode2
Npr1	GV_Mode2
Hax1	GV_Mode2
Adar	GV_Mode2
Slc50a1	GV_Mode2
Efna1	GV_Mode2
Adam15	GV_Mode2
Zfp618	GV_Mode2
Tnc	GV_Mode2
Snx30	GV_Mode2
Gba2	GV_Mode2
Rgp1	GV_Mode2
Cpt2	GV_Mode2
Czib	GV_Mode2
Dmrtb1	GV_Mode2
P3h1	GV_Mode2
Pithd1	GV_Mode2
Fuca1	GV_Mode2
Aldh4a1	GV_Mode2
Slc66a1	GV_Mode2
Nipal3	GV_Mode2
Ncdn	GV_Mode2
Trappc3	GV_Mode2
Tmem222	GV_Mode2
Sesn2	GV_Mode2
Rcc1	GV_Mode2
Padi2	GV_Mode2
Tas1r1	GV_Mode2
Slc4a2	GV_Mode2
Errfi1	GV_Mode2
Morn1	GV_Mode2
Ski	GV_Mode2
Prxl2b	GV_Mode2
Dvl1	GV_Mode2
Ablim2	GV_Mode2
Acox3	GV_Mode2
Snx17	GV_Mode2
Khk	GV_Mode2
Apbb2	GV_Mode2
Wsb2	GV_Mode2
Pitpnm2	GV_Mode2
Aldh2	GV_Mode2
Anapc5	GV_Mode2
Rita1	GV_Mode2
Erp29	GV_Mode2
Mepce	GV_Mode2
Adcyap1r1	GV_Mode2
Casp2	GV_Mode2
Fbxl14	GV_Mode2
Abtb1	GV_Mode2
Fam234b	GV_Mode2
Mzf1	GV_Mode2
Ercc2	GV_Mode2
Dmwd	GV_Mode2
Pcsk6	GV_Mode2
Sipa1l3	GV_Mode2
Lipt2	GV_Mode2
Nsmce1	GV_Mode2
Prss8	GV_Mode2
Sergef	GV_Mode2
Mrpl17	GV_Mode2
Fam53b	GV_Mode2
Efnb1	GV_Mode2
Fgf16	GV_Mode2
Abcd1	GV_Mode2
Saraf	GV_Mode2
Got2	GV_Mode2
Gpt2	GV_Mode2
Mmp2	GV_Mode2
Tradd	GV_Mode2
Nip7	GV_Mode2
Panx1	GV_Mode2
Tmem231	GV_Mode2
Tmem170	GV_Mode2
Srpr	GV_Mode2
Hyou1	GV_Mode2
Hinfp	GV_Mode2
Yipf2	GV_Mode2
Kank2	GV_Mode2
Isl2	GV_Mode2
Dapk2	GV_Mode2
Dis3l	GV_Mode2
Klhdc8b	GV_Mode2
Abtb2	GV_Mode2
Inppl1	GV_Mode2
Fbxw8	GV_Mode2
Gmppa	GV_Mode2
Podxl2	GV_Mode2
Ptprf	GV_Mode2
Fa2h	GV_Mode2
Zfp7	GV_Mode2
Lrrc14	GV_Mode2
Fndc3c1	GV_Mode2
Ndufb7	GV_Mode2
Kcnk1	GV_Mode2
Cpsf1	GV_Mode2
Zdhhc5	GV_Mode2
Meak7	GV_Mode2
Faah	GV_Mode2
Chmp7	GV_Mode2
Tmem132d	GV_Mode2
Kcnh5	GV_Mode2
Cops8	GV_Mode2
Gulo	GV_Mode2
Tle6	GV_Mode2
Arl4d	GV_Mode2
Map2k2	GV_Mode2
Raver2	GV_Mode2
Lzts2	GV_Mode2
Haus8	GV_Mode2
Prkx	GV_Mode2
Hykk	GV_Mode2
Smug1	GV_Mode2
Rpp25l	GV_Mode2
Slc9a3	GV_Mode2
Fam110c	GV_Mode2
Siah2	GV_Mode2
Mgat4b	GV_Mode2
Atp13a2	GV_Mode2
Nudt1	GV_Mode2
Aaas	GV_Mode2
Cysrt1	GV_Mode2
Jmjd4	GV_Mode2
Ttc7	GV_Mode2
Elac1	GV_Mode2
Smpd1	GV_Mode2
Cyb561d2	GV_Mode2
Pomk	GV_Mode2
Ldlrap1	GV_Mode2
Fam168b	GV_Mode2
Fbxw17	GV_Mode2
Chchd5	GV_Mode2
Acd	GV_Mode2
Tigar	GV_Mode2
Ptpdc1	GV_Mode2
Smg6	GV_Mode2
Pdzk1	GV_Mode2
Edem2	GV_Mode2
Sgsm2	GV_Mode2
Scaf1	GV_Mode2
Hdhd3	GV_Mode2
Usp5	GV_Mode2
Parp12	GV_Mode2
Gdf15	GV_Mode2
Lrrc56	GV_Mode2
Sema6c	GV_Mode2
Phb	GV_Mode2
Mrps34	GV_Mode2
Man2a2	GV_Mode2
Supt3	GV_Mode2
Echdc3	GV_Mode2
Fam102a	GV_Mode2
Akna	GV_Mode2
Naif1	GV_Mode2
Polg	GV_Mode2
Daglb	GV_Mode2
Tbcd	GV_Mode2
Smarcal1	GV_Mode2
Mreg	GV_Mode2
Mrpl12	GV_Mode2
Cpeb3	GV_Mode2
Oxld1	GV_Mode2
Trp53rka	GV_Mode2
Rhbdd2	GV_Mode2
Rhou	GV_Mode2
Bahd1	GV_Mode2
Cox15	GV_Mode2
Plpp6	GV_Mode2
Tm7sf3	GV_Mode2
Dgkz	GV_Mode2
Ambra1	GV_Mode2
Abhd11	GV_Mode2
Plppr2	GV_Mode2
Pck2	GV_Mode2
Phc1	GV_Mode2
Camta2	GV_Mode2
Rcsd1	GV_Mode2
Tex264	GV_Mode2
Fbxw4	GV_Mode2
Mgl2	GV_Mode2
Pif1	GV_Mode2
Rwdd2b	GV_Mode2
Pnma8a	GV_Mode2
Zmiz2	GV_Mode2
Rpusd1	GV_Mode2
Nthl1	GV_Mode2
Cep78	GV_Mode2
Mpped1	GV_Mode2
Agrn	GV_Mode2
Arhgef11	GV_Mode2
Sgsm1	GV_Mode2
Pelo	GV_Mode2
Mrtfa	GV_Mode2
Ctf1	GV_Mode2
Nfkbil1	GV_Mode2
Tfap2e	GV_Mode2
Mier2	GV_Mode2
Sh2b3	GV_Mode2
Stk40	GV_Mode2
Krba1	GV_Mode2
Fam89a	GV_Mode2
Tuba1c	GV_Mode2
Gm9294	GV_Mode2
Tmem201	GV_Mode2
AY074887	GV_Mode2
Zfp688	GV_Mode2
Gpr20	GV_Mode2
Preb	GV_Mode2
Zfp423	GV_Mode2
Nyap1	GV_Mode2
Onecut3	GV_Mode2
Il17c	GV_Mode2
Slc25a23	GV_Mode2
Zfp319	GV_Mode2
Vwa5b2	GV_Mode2
Hmga1	GV_Mode2
Slc39a3	GV_Mode2
Rnf31	GV_Mode2
Rexo1	GV_Mode2
Mroh7	GV_Mode2
Paxx	GV_Mode2
Mtrfr	GV_Mode2
Tssk6	GV_Mode2
Wbp1l	GV_Mode2
Cdca4	GV_Mode2
Cracr2b	GV_Mode2
Pskh1	GV_Mode2
Zbtb8b	GV_Mode2
Tob2	GV_Mode2
Klf17	GV_Mode2
Rhno1	GV_Mode2
Slc35e4	GV_Mode2
Cdk5r1	GV_Mode2
Retreg2	GV_Mode2
Ctu2	GV_Mode2
Ap5b1	GV_Mode2
Zfpm1	GV_Mode2
Tifab	GV_Mode2
H2ax	GV_Mode2
Sarm1	GV_Mode2
Oprd1	GV_Mode2
B3galt6	GV_Mode2
Ankrd37	GV_Mode2
Gatd1	GV_Mode2
2900026A02Rik	GV_Mode2
Mafg	GV_Mode2
Trim32	GV_Mode2
Sox12	GV_Mode2
Tbc1d22a	GV_Mode2
Nanos2	GV_Mode2
Slc6a7	GV_Mode2
Mpp3	GV_Mode2
H1f3	GV_Mode2
Junb	GV_Mode2
Cntn2	GV_Mode2
AI854703	GV_Mode2
Smagp	GV_Mode2
Kics2	GV_Mode2
Ptrh1	GV_Mode2
Adnp2	GV_Mode2
Ndst1	GV_Mode2
Zfp747	GV_Mode2
Elp6	GV_Mode2
Nfic	GV_Mode2
Pprc1	GV_Mode2
Cope	GV_Mode2
Klhl26	GV_Mode2
Rtl6	GV_Mode2
Izumo4	GV_Mode2
Foxi3	GV_Mode2
Cnot10	GV_Mode2
Mettl7a2	GV_Mode2
Bloc1s3	GV_Mode2
Tmem178b	GV_Mode2
Mettl7a3	GV_Mode2
Vwa8	GV_Mode2
Fxn	GV_Mode2
Kmt5c	GV_Mode2
Zdhhc8	GV_Mode2
Ap2a1	GV_Mode2
H4c9	GV_Mode2
Gapdhs	GV_Mode2
Cracr2a	GV_Mode2
Sec22c	GV_Mode2
Ssbp3	GV_Mode2
Aldoart2	GV_Mode2
Grm4	GV_Mode2
Klhdc3	GV_Mode2
Ap3s2	GV_Mode2
Pepd	GV_Mode2
Adamtsl1	GV_Mode2
Cdc26	GV_Mode2
Pomgnt2	GV_Mode2
Zfp575	GV_Mode2
Polr1c	GV_Mode2
Gm3695	GV_Mode2
Blcap	GV_Mode2
Ccdc134	GV_Mode2
Il3ra	GV_Mode2
Plpp4	GV_Mode2
Gm10293	GV_Mode2
Rbm47	GV_Mode2
Rraga	GV_Mode2
Cebpd	GV_Mode2
Eef1g	GV_Mode2
Psmb11	GV_Mode2
Zfp9	GV_Mode2
Lrrc61	GV_Mode2
Tmem185a	GV_Mode2
Zfp94	GV_Mode2
S100a16	GV_Mode2
Olfr994	GV_Mode2
Defb48	GV_Mode2
Hmga1b	GV_Mode2
Gm2606	GV_Mode2
F8a	GV_Mode2
9530053A07Rik	GV_Mode2
Dph1	GV_Mode2
H2-Q1	GV_Mode2
Pglyrp2	GV_Mode2
Gm12161	GV_Mode2
Gm13464	GV_Mode2
Rps2-ps13	GV_Mode2
Gm13882	GV_Mode2
Gm11771	GV_Mode2
Gm13436	GV_Mode2
Rpl10a-ps1	GV_Mode2
Ccdc85c	GV_Mode2
Gm16063	GV_Mode2
Gm9458	GV_Mode2
Gm16618	GV_Mode2
Tmem170b	GV_Mode2
Shkbp1	GV_Mode2
Tmem102	GV_Mode2
Prr23a1	GV_Mode2
Tcstv3	GV_Mode2
Shisa8	GV_Mode2
Gm3200	GV_Mode2
D030068K23Rik	GV_Mode2
F630040K05Rik	GV_Mode2
Ptprv	GV_Mode2
Gm16470	GV_Mode2
Gm5430	GV_Mode2
Gm8349	GV_Mode2
Gm4526	GV_Mode2
Gm8600	GV_Mode2
9130401M01Rik	GV_Mode2
Rhbg	GV_Mode2
Gm6157	GV_Mode2
Gm4366	GV_Mode2
9330102E08Rik	GV_Mode2
Gm5051	GV_Mode2
Gm29797	GV_Mode2
Gm7600	GV_Mode2
Rnf223	GV_Mode2
Gm5628	GV_Mode2
Gm18025	GV_Mode2
Gm35333	GV_Mode2
Gm16374	GV_Mode2
Gm30083	GV_Mode2
Gm2792	GV_Mode2
Rps2-ps8	GV_Mode2
Slc22a18	GV_Mode3
Btbd17	GV_Mode3
Lhx2	GV_Mode3
Myo18a	GV_Mode3
Dnmt3l	GV_Mode3
Aire	GV_Mode3
Sult5a1	GV_Mode3
Snapin	GV_Mode3
Nhp2	GV_Mode3
Mcm3ap	GV_Mode3
Gtf2h4	GV_Mode3
Zdhhc4	GV_Mode3
Metrn	GV_Mode3
Tm9sf1	GV_Mode3
Alkbh7	GV_Mode3
Ykt6	GV_Mode3
Tbc1d8	GV_Mode3
Ddx23	GV_Mode3
Plod3	GV_Mode3
Ap1s1	GV_Mode3
Pafah1b3	GV_Mode3
Psmb4	GV_Mode3
Tmem147	GV_Mode3
Hyi	GV_Mode3
Nsmf	GV_Mode3
Stimate	GV_Mode3
Rundc3a	GV_Mode3
Cdt1	GV_Mode3
Zfp775	GV_Mode3
Ap2s1	GV_Mode3
Relt	GV_Mode3
Carhsp1	GV_Mode3
Bmp7	GV_Mode3
Zmat5	GV_Mode3
Derl3	GV_Mode3
Bcr	GV_Mode3
Cilk1	GV_Mode3
Ifrd2	GV_Mode3
Pigyl	GV_Mode3
Phlda2	GV_Mode3
Pgam1	GV_Mode3
Podnl1	GV_Mode3
Zfp651	GV_Mode3
Prdm15	GV_Mode3
Klhl3	GV_Mode3
Ankrd52	GV_Mode3
Tex261	GV_Mode3
Surf2	GV_Mode3
Aph1a	GV_Mode3
Gtf2ird2	GV_Mode3
Dyrk3	GV_Mode3
Pgs1	GV_Mode3
Trpv2	GV_Mode3
Acadvl	GV_Mode3
E2f2	GV_Mode3
Rnf145	GV_Mode3
Map1s	GV_Mode3
Lrp11	GV_Mode3
Mknk2	GV_Mode3
Cabin1	GV_Mode3
Phlda1	GV_Mode3
Mgat1	GV_Mode3
Tns3	GV_Mode3
Lratd1	GV_Mode3
Jpt1	GV_Mode3
Mfsd11	GV_Mode3
Nme2	GV_Mode3
Aloxe3	GV_Mode3
Tmem107	GV_Mode3
Susd6	GV_Mode3
Numb	GV_Mode3
Zfyve21	GV_Mode3
Gpr137b	GV_Mode3
Zfp346	GV_Mode3
F12	GV_Mode3
Mtx3	GV_Mode3
Dcp1a	GV_Mode3
Amacr	GV_Mode3
Samm50	GV_Mode3
Wbp2nl	GV_Mode3
Srebf2	GV_Mode3
Maf1	GV_Mode3
Gpaa1	GV_Mode3
Tmbim6	GV_Mode3
Igfbp6	GV_Mode3
Map3k12	GV_Mode3
Bsg	GV_Mode3
Rhebl1	GV_Mode3
Slc37a1	GV_Mode3
Cacna1h	GV_Mode3
Atp6v0c	GV_Mode3
Spsb3	GV_Mode3
Ift140	GV_Mode3
Telo2	GV_Mode3
Nme4	GV_Mode3
Fam234a	GV_Mode3
Snrpc	GV_Mode3
Armc12	GV_Mode3
Thada	GV_Mode3
Csnk2b	GV_Mode3
Myo7b	GV_Mode3
Pga5	GV_Mode3
Mrpl11	GV_Mode3
Tesmin	GV_Mode3
Fibp	GV_Mode3
Gpam	GV_Mode3
Pdcd11	GV_Mode3
Vwa2	GV_Mode3
Fasn	GV_Mode3
Ogfod3	GV_Mode3
Mfsd13a	GV_Mode3
Pip4k2c	GV_Mode3
Ccdc51	GV_Mode3
Slc28a1	GV_Mode3
Sec61a2	GV_Mode3
Nif3l1	GV_Mode3
Glb1l	GV_Mode3
Slc23a3	GV_Mode3
Nppc	GV_Mode3
Ecel1	GV_Mode3
Rnpepl1	GV_Mode3
Cln8	GV_Mode3
Plxna2	GV_Mode3
Med27	GV_Mode3
Gfi1b	GV_Mode3
Gtf3c5	GV_Mode3
Gsn	GV_Mode3
Sord	GV_Mode3
Gfra4	GV_Mode3
Slc2a10	GV_Mode3
Ccna2	GV_Mode3
Pitx2	GV_Mode3
Nudt17	GV_Mode3
Ncbp1	GV_Mode3
1110017D15Rik	GV_Mode3
Hint2	GV_Mode3
Artn	GV_Mode3
Rnf11	GV_Mode3
Cyb5rl	GV_Mode3
Cnksr1	GV_Mode3
Cd164l2	GV_Mode3
Yrdc	GV_Mode3
Arhgef19	GV_Mode3
Smarcd3	GV_Mode3
Fastk	GV_Mode3
Ctnnbip1	GV_Mode3
Dffb	GV_Mode3
Rer1	GV_Mode3
Pank4	GV_Mode3
Ccnl2	GV_Mode3
Krtcap3	GV_Mode3
Tesc	GV_Mode3
Cdk2ap1	GV_Mode3
Rimbp2	GV_Mode3
Piwil1	GV_Mode3
Psph	GV_Mode3
Arpc3	GV_Mode3
Aacs	GV_Mode3
Spacdr	GV_Mode3
Ahcyl2	GV_Mode3
Tmem176b	GV_Mode3
Slc6a6	GV_Mode3
Slc6a12	GV_Mode3
Bhlhe41	GV_Mode3
Furin	GV_Mode3
Fam98c	GV_Mode3
Slc5a2	GV_Mode3
Arfip2	GV_Mode3
Vwa3a	GV_Mode3
Rab20	GV_Mode3
Pdgfrl	GV_Mode3
Cox4i1	GV_Mode3
Gse1	GV_Mode3
Necab2	GV_Mode3
Cog2	GV_Mode3
Grik4	GV_Mode3
Fdx1	GV_Mode3
Dscaml1	GV_Mode3
Dpagt1	GV_Mode3
Bcl2l10	GV_Mode3
Nmnat3	GV_Mode3
Gm7879	GV_Mode3
Tmed7	GV_Mode3
Rac2	GV_Mode3
Apol6	GV_Mode3
Fcsk	GV_Mode3
Sf3b3	GV_Mode3
Tnks1bp1	GV_Mode3
Slc66a2	GV_Mode3
Gpc1	GV_Mode3
Traf3ip1	GV_Mode3
Tmem132c	GV_Mode3
Cyb561a3	GV_Mode3
Prr7	GV_Mode3
Grn	GV_Mode3
Pdzrn3	GV_Mode3
Pcsk7	GV_Mode3
Prdm4	GV_Mode3
Eif1	GV_Mode3
Fbxw2	GV_Mode3
5031439G07Rik	GV_Mode3
Hyal3	GV_Mode3
Myrf	GV_Mode3
Hif1an	GV_Mode3
Prss56	GV_Mode3
Rnf113a1	GV_Mode3
Mrpl41	GV_Mode3
Zdhhc9	GV_Mode3
Clic4	GV_Mode3
Aagab	GV_Mode3
Tedc1	GV_Mode3
Bri3bp	GV_Mode3
Mindy4	GV_Mode3
Prkab2	GV_Mode3
Tbc1d17	GV_Mode3
Pptc7	GV_Mode3
Mvb12b	GV_Mode3
Sde2	GV_Mode3
Whrn	GV_Mode3
Mettl22	GV_Mode3
Atp6v0e2	GV_Mode3
Fut11	GV_Mode3
Alg1	GV_Mode3
Alkbh4	GV_Mode3
Bmf	GV_Mode3
Scamp5	GV_Mode3
Esrp1	GV_Mode3
Sft2d2	GV_Mode3
Tmem205	GV_Mode3
Slc16a11	GV_Mode3
Rcc2	GV_Mode3
H2az2	GV_Mode3
Rusc1	GV_Mode3
Sox15	GV_Mode3
Slc7a1	GV_Mode3
Bicdl1	GV_Mode3
Acacb	GV_Mode3
Inka1	GV_Mode3
Grap2	GV_Mode3
Tsen2	GV_Mode3
Mfap4	GV_Mode3
Dhrs7b	GV_Mode3
Upk3b	GV_Mode3
Fam221b	GV_Mode3
0610009L18Rik	GV_Mode3
Dpy19l3	GV_Mode3
Kifc5c-ps	GV_Mode3
Gpr146	GV_Mode3
Crb3	GV_Mode3
Krt84	GV_Mode3
Fhip1b	GV_Mode3
Rasip1	GV_Mode3
Smim7	GV_Mode3
1700056E22Rik	GV_Mode3
Tubg2	GV_Mode3
Sys1	GV_Mode3
Lrrc8d	GV_Mode3
Unc119b	GV_Mode3
Riox1	GV_Mode3
Cyren	GV_Mode3
Spsb4	GV_Mode3
Fbxo41	GV_Mode3
D030056L22Rik	GV_Mode3
Fcgbp	GV_Mode3
Isg20l2	GV_Mode3
Ldlrad3	GV_Mode3
Coa7	GV_Mode3
Ccdc57	GV_Mode3
Mmgt2	GV_Mode3
Mex3d	GV_Mode3
Cyb561d1	GV_Mode3
Rimkla	GV_Mode3
Nrap	GV_Mode3
Cdc42ep1	GV_Mode3
Mrps16	GV_Mode3
Il31ra	GV_Mode3
Fbxl22	GV_Mode3
Htr5b	GV_Mode3
Tmem37	GV_Mode3
Ccdc126	GV_Mode3
H2bc1	GV_Mode3
Prkca	GV_Mode3
Mb21d2	GV_Mode3
Rps19bp1	GV_Mode3
Wdcp	GV_Mode3
Tubgcp6	GV_Mode3
Sec31b	GV_Mode3
Plpp2	GV_Mode3
Get3	GV_Mode3
5830454E08Rik	GV_Mode3
Zfp212	GV_Mode3
Rnf157	GV_Mode3
Rnf26	GV_Mode3
4732471J01Rik	GV_Mode3
Tusc1	GV_Mode3
A930004D18Rik	GV_Mode3
Cpa1	GV_Mode3
Dedd2	GV_Mode3
Kctd18	GV_Mode3
Klf2	GV_Mode3
Tmem245	GV_Mode3
Prr18	GV_Mode3
Ppp1r14b	GV_Mode3
Nbeal2	GV_Mode3
Dmac2	GV_Mode3
Mdn1	GV_Mode3
Adamts17	GV_Mode3
Tmed9	GV_Mode3
Gm10051	GV_Mode3
Max	GV_Mode3
Sohlh1	GV_Mode3
Rps10-ps1	GV_Mode3
Tmem219	GV_Mode3
Tnfrsf19	GV_Mode3
Mfap2	GV_Mode3
Ube2s	GV_Mode3
Rpl15-ps3	GV_Mode3
Hipk2	GV_Mode3
Tmem151a	GV_Mode3
Dot1l	GV_Mode3
Zfp954	GV_Mode3
Shisal1	GV_Mode3
Gm10125	GV_Mode3
Rps4l	GV_Mode3
Rps15	GV_Mode3
Chadl	GV_Mode3
Zar1	GV_Mode3
Brpf3	GV_Mode3
Snord49b	GV_Mode3
Ubr4	GV_Mode3
Prpf4	GV_Mode3
Cldn9	GV_Mode3
A430093F15Rik	GV_Mode3
Rtl8b	GV_Mode3
Tmem167b	GV_Mode3
Selenbp1	GV_Mode3
H2ac12	GV_Mode3
Atxn1l	GV_Mode3
Ndufaf3	GV_Mode3
Sox13	GV_Mode3
Etnk2	GV_Mode3
Pla2g4d	GV_Mode3
Zbtb3	GV_Mode3
Gm9008	GV_Mode3
Slfn2	GV_Mode3
H2-D1	GV_Mode3
Faap20	GV_Mode3
Ntf5	GV_Mode3
BC029722	GV_Mode3
Chst14	GV_Mode3
Olfr995	GV_Mode3
Heg1	GV_Mode3
Dolk	GV_Mode3
Dnlz	GV_Mode3
Urad	GV_Mode3
Ighg2c	GV_Mode3
Gm7290	GV_Mode3
Vps25	GV_Mode3
Tm2d3	GV_Mode3
Mon1b	GV_Mode3
D030018L15Rik	GV_Mode3
Arpc4	GV_Mode3
Mroh2a	GV_Mode3
H3c15	GV_Mode3
Gm13337	GV_Mode3
LOC108167922	GV_Mode3
Gm7429	GV_Mode3
Gm6733	GV_Mode3
Slc2a4rg-ps	GV_Mode3
Gm14963	GV_Mode3
Gm15545	GV_Mode3
Tarbp1	GV_Mode3
Klhl33	GV_Mode3
Pramel38	GV_Mode3
E030030I06Rik	GV_Mode3
Gm8492	GV_Mode3
Gm9540	GV_Mode3
2410022M11Rik	GV_Mode3
Gm8885	GV_Mode3
Rbakdn	GV_Mode3
Cldn25	GV_Mode3
Gm4782	GV_Mode3
Gm7287	GV_Mode3
Gm2774	GV_Mode3
Gm9585	GV_Mode3
B230220B15Rik	GV_Mode3
Gm31369	GV_Mode3
Gm30082	GV_Mode3
Gm25679	GV_Mode3
Gm23823	GV_Mode3
Axin2	GV_Mode3
Dgke	GV_Mode3
Gabra2	GV_Mode3
Rpa1	GV_Mode3
Dlg3	GV_Mode3
Top1mt	GV_Mode3
Cyp51	GV_Mode3
Nrip2	GV_Mode3
Nom1	GV_Mode3
Bbc3	GV_Mode3
Rec8	GV_Mode3
Ncan	GV_Mode3
Ndufb2	GV_Mode3
Dll3	GV_Mode3
Dusp3	GV_Mode3
Calb2	GV_Mode3
Snrnp200	GV_Mode3
Dnase2a	GV_Mode3
Gm38426	GV_Mode3
Eno2	GV_Mode3
Clcn5	GV_Mode3
Ralb	GV_Mode3
Man2b1	GV_Mode3
Shbg	GV_Mode3
1700037C18Rik	GV_Mode3
Gm41410	GV_Mode3
Prss16	GV_Mode3
Slc4a1	GV_Mode3
Tcf23	GV_Mode3
P3h4	GV_Mode3
Ddah2	GV_Mode3
Clic1	GV_Mode3
Pou2f2	GV_Mode3
Sardh	GV_Mode3
Ppp2cb	GV_Mode3
Wnt3a	GV_Mode3
Mrpl52	GV_Mode3
Tsacc	GV_Mode3
Tnfrsf22	GV_Mode3
2200002J24Rik	GV_Mode3
Tnfaip8l2	GV_Mode3
Chrne	GV_Mode3
Ceacam16	GV_Mode3
Fhod1	GV_Mode3
Lbp	GV_Mode3
Rhbdl3	GV_Mode3
Shroom1	GV_Mode3
Septin8	GV_Mode3
1700001P01Rik	GV_Mode3
Copz2	GV_Mode3
Hars2	GV_Mode3
Hsd17b1	GV_Mode3
Fmc1	GV_Mode3
Esr1	GV_Mode3
Fuca2	GV_Mode3
Plagl1	GV_Mode3
Tube1	GV_Mode3
Poc1b	GV_Mode3
Fgf22	GV_Mode3
Igfbp3	GV_Mode3
Pomc	GV_Mode3
Mxra7	GV_Mode3
Rflnb	GV_Mode3
Dglucy	GV_Mode3
Fos	GV_Mode3
Nedd9	GV_Mode3
Nsun2	GV_Mode3
Dusp13	GV_Mode3
Nudt13	GV_Mode3
Trim52	GV_Mode3
Spry2	GV_Mode3
Emc9	GV_Mode3
Tmem30c	GV_Mode3
Ypel1	GV_Mode3
Osbpl11	GV_Mode3
Ifnar1	GV_Mode3
Faim2	GV_Mode3
Cox14	GV_Mode3
Lima1	GV_Mode3
Nr4a1	GV_Mode3
Pcdhgc4	GV_Mode3
Amhr2	GV_Mode3
Fhl1	GV_Mode3
Pgc	GV_Mode3
Cmtr1	GV_Mode3
C2	GV_Mode3
Smad4	GV_Mode3
Acy3	GV_Mode3
Pnliprp2	GV_Mode3
Maged1	GV_Mode3
Hsd17b10	GV_Mode3
Sigirr	GV_Mode3
Nop16	GV_Mode3
Cyb5r1	GV_Mode3
Batf3	GV_Mode3
Irf6	GV_Mode3
Eng	GV_Mode3
Fubp3	GV_Mode3
Abca2	GV_Mode3
Ssna1	GV_Mode3
Cybrd1	GV_Mode3
Ube2l6	GV_Mode3
Col9a3	GV_Mode3
Ncoa3	GV_Mode3
Ptgfrn	GV_Mode3
Egf	GV_Mode3
Mttp	GV_Mode3
Rps20	GV_Mode3
Aqp7	GV_Mode3
Tln1	GV_Mode3
Kif2c	GV_Mode3
Tmem54	GV_Mode3
Sh3bgrl3	GV_Mode3
Nppb	GV_Mode3
Emilin1	GV_Mode3
Tgfbr3	GV_Mode3
Ncor2	GV_Mode3
Gigyf1	GV_Mode3
Fkbp9	GV_Mode3
Bcl2l14	GV_Mode3
Wbp11	GV_Mode3
Pianp	GV_Mode3
Arl6ip1	GV_Mode3
Rps3	GV_Mode3
Pycard	GV_Mode3
Timm17b	GV_Mode3
Was	GV_Mode3
Leprotl1	GV_Mode3
Mt2	GV_Mode3
Mmp15	GV_Mode3
B3gnt3	GV_Mode3
Jak3	GV_Mode3
Pde4c	GV_Mode3
Sprtn	GV_Mode3
Ppp2r1b	GV_Mode3
Fez1	GV_Mode3
Tmed1	GV_Mode3
Adamts7	GV_Mode3
Tgfbr2	GV_Mode3
Nradd	GV_Mode3
Gtf3c1	GV_Mode3
Loxhd1	GV_Mode3
Fshr	GV_Mode3
Inha	GV_Mode3
Polr2f	GV_Mode3
Apmap	GV_Mode3
Ddx19b	GV_Mode3
Cipc	GV_Mode3
Flvcr2	GV_Mode3
Pcnx4	GV_Mode3
Ppp1r18	GV_Mode3
Gna15	GV_Mode3
Zfp661	GV_Mode3
Leprot	GV_Mode3
Rcbtb1	GV_Mode3
Slc51a	GV_Mode3
Dync1li2	GV_Mode3
Plppr3	GV_Mode3
Cerk	GV_Mode3
Bbs9	GV_Mode3
Sapcd1	GV_Mode3
Tbc1d24	GV_Mode3
Fam13b	GV_Mode3
Commd2	GV_Mode3
Pramel5	GV_Mode3
Slitrk2	GV_Mode3
Wnt4	GV_Mode3
Syde2	GV_Mode3
Try5	GV_Mode3
Gm5229	GV_Mode3
Rbm17	GV_Mode3
Tap1	GV_Mode3
Icam1	GV_Mode3
Uggt1	GV_Mode3
Tnfrsf23	GV_Mode3
Cdkn2aip	GV_Mode3
Focad	GV_Mode3
Polr2l	GV_Mode3
Dcun1d2	GV_Mode3
Bpifb5	GV_Mode3
Susd1	GV_Mode3
Atp5j2	GV_Mode3
Usp6nl	GV_Mode3
Bbln	GV_Mode3
Fn3krp	GV_Mode3
Igfbp2	GV_Mode3
Tspyl4	GV_Mode3
2210406O10Rik	GV_Mode3
Slx4	GV_Mode3
Gorab	GV_Mode3
Emp3	GV_Mode3
Pex2	GV_Mode3
Dnph1	GV_Mode3
Mthfd1l	GV_Mode3
Eml2	GV_Mode3
Gpr161	GV_Mode3
Card6	GV_Mode3
Chchd7	GV_Mode3
Specc1	GV_Mode3
Ikbke	GV_Mode3
Smim12	GV_Mode3
Dctpp1	GV_Mode3
Krtcap2	GV_Mode3
Bex2	GV_Mode3
Apobr	GV_Mode3
D17H6S53E	GV_Mode3
Gls2	GV_Mode3
Marveld1	GV_Mode3
Fads6	GV_Mode3
Ankrd50	GV_Mode3
Syt16	GV_Mode3
Tst	GV_Mode3
Pigw	GV_Mode3
Trrap	GV_Mode3
Paip2b	GV_Mode3
Pofut1	GV_Mode3
Chrm3	GV_Mode3
Ermp1	GV_Mode3
Rps11-ps4	GV_Mode3
Gchfr	GV_Mode3
Prr15l	GV_Mode3
Dusp18	GV_Mode3
Ankrd34c	GV_Mode3
Olfr1388	GV_Mode3
Catsper4	GV_Mode3
Tenm2	GV_Mode3
Gemin4	GV_Mode3
Tmem241	GV_Mode3
Polr1a	GV_Mode3
Sertad2	GV_Mode3
Plekhf2	GV_Mode3
Kcnk12	GV_Mode3
Ube2dnl1	GV_Mode3
B3gnt2	GV_Mode3
Kcnf1	GV_Mode3
Mogat2	GV_Mode3
Hunk	GV_Mode3
Sh3pxd2a	GV_Mode3
Zfp14	GV_Mode3
Ddx17	GV_Mode3
Rab39	GV_Mode3
Ntrk2	GV_Mode3
H2-Q5	GV_Mode3
Gucy2g	GV_Mode3
Pard6g	GV_Mode3
Actr3b	GV_Mode3
Krt72	GV_Mode3
Gjc3	GV_Mode3
St6galnac2	GV_Mode3
Chst3	GV_Mode3
H1f5	GV_Mode3
0610039K10Rik	GV_Mode3
[truncated: 2,342 more rows]

## Sheet: MII
MII stage
gene_symbol	mode
Glra1	MII_Mode1
Bcl6b	MII_Mode1
Rtca	MII_Mode1
C1ql4	MII_Mode1
Itgb7	MII_Mode1
Sync	MII_Mode1
Smg5	MII_Mode1
Tnk1	MII_Mode1
Vwf	MII_Mode1
Npas1	MII_Mode1
Fam98a	MII_Mode1
Spi1	MII_Mode1
Ppm1j	MII_Mode1
Rgs19	MII_Mode1
Uck1	MII_Mode1
Scin	MII_Mode1
Tgfb1	MII_Mode1
Gtf2f1	MII_Mode1
Hdgfl2	MII_Mode1
Insig2	MII_Mode1
Dnase2a	MII_Mode1
Gm38426	MII_Mode1
Mmd	MII_Mode1
Ptpn6	MII_Mode1
Arhgef18	MII_Mode1
Sgce	MII_Mode1
Cnn2	MII_Mode1
Ccdc130	MII_Mode1
Zfp287	MII_Mode1
Mprip	MII_Mode1
Tfap4	MII_Mode1
Nr2c2	MII_Mode1
Tuft1	MII_Mode1
Trap1	MII_Mode1
Bbs1	MII_Mode1
Rundc3a	MII_Mode1
B4galnt1	MII_Mode1
Ezh1	MII_Mode1
Psmd2	MII_Mode1
1700008O03Rik	MII_Mode1
Prpf31	MII_Mode1
Hdac5	MII_Mode1
Aldh3a2	MII_Mode1
Exoc3l2	MII_Mode1
Bcas1	MII_Mode1
Elmo3	MII_Mode1
Tppp3	MII_Mode1
Ddx19a	MII_Mode1
Hnrnpl	MII_Mode1
Cnksr3	MII_Mode1
Egfl8	MII_Mode1
Vps45	MII_Mode1
Slc25a5	MII_Mode1
Sdc4	MII_Mode1
Gsdma	MII_Mode1
Exosc10	MII_Mode1
Pyy	MII_Mode1
Cdc6	MII_Mode1
Wfdc2	MII_Mode1
Dhx58	MII_Mode1
Kpna2	MII_Mode1
1700001P01Rik	MII_Mode1
Rab5c	MII_Mode1
Pcmt1	MII_Mode1
Nr2e1	MII_Mode1
Popdc3	MII_Mode1
Prep	MII_Mode1
Dram1	MII_Mode1
Unc5b	MII_Mode1
Pcsk4	MII_Mode1
Cpm	MII_Mode1
Csrp2	MII_Mode1
Appl2	MII_Mode1
1700093K21Rik	MII_Mode1
Phykpl	MII_Mode1
Tns3	MII_Mode1
Smtn	MII_Mode1
Dbnl	MII_Mode1
Tom1l1	MII_Mode1
Bzw2	MII_Mode1
Allc	MII_Mode1
Pfn4	MII_Mode1
Kif3c	MII_Mode1
Prpf8	MII_Mode1
Aloxe3	MII_Mode1
Stat5b	MII_Mode1
Lsm12	MII_Mode1
Klhdc2	MII_Mode1
Vipas39	MII_Mode1
Mthfd1	MII_Mode1
Mta1	MII_Mode1
Rpp40	MII_Mode1
Catsper3	MII_Mode1
Gfm2	MII_Mode1
Pde8b	MII_Mode1
Kctd6	MII_Mode1
Nudt13	MII_Mode1
Samd4	MII_Mode1
Sh3bp5	MII_Mode1
Ska3	MII_Mode1
Elp3	MII_Mode1
Spry2	MII_Mode1
Ajuba	MII_Mode1
Efs	MII_Mode1
Ngdn	MII_Mode1
Lrp12	MII_Mode1
Khdrbs3	MII_Mode1
Wnt7b	MII_Mode1
Naga	MII_Mode1
Nell2	MII_Mode1
Dnaaf8	MII_Mode1
Gsdmd	MII_Mode1
Mapk12	MII_Mode1
Gtpbp8	MII_Mode1
Drd3	MII_Mode1
Fyttd1	MII_Mode1
Pdia5	MII_Mode1
Gart	MII_Mode1
Dhh	MII_Mode1
Krt7	MII_Mode1
Cep89	MII_Mode1
Slc38a1	MII_Mode1
Kcnk5	MII_Mode1
Nfatc4	MII_Mode1
Rps6ka2	MII_Mode1
Agpat4	MII_Mode1
Pde10a	MII_Mode1
Mmp25	MII_Mode1
Spats1	MII_Mode1
Gtpbp2	MII_Mode1
Fgd2	MII_Mode1
Sik1	MII_Mode1
Tapbp	MII_Mode1
Dnajc18	MII_Mode1
Dpysl3	MII_Mode1
Afg3l2	MII_Mode1
Pde6a	MII_Mode1
Cdc42bpg	MII_Mode1
Pitpnm1	MII_Mode1
Acsl5	MII_Mode1
Pik3ap1	MII_Mode1
Nhlrc2	MII_Mode1
Trub1	MII_Mode1
Gfra1	MII_Mode1
Sema4g	MII_Mode1
Polr3a	MII_Mode1
Mettl7b	MII_Mode1
Pmel	MII_Mode1
Pde6g	MII_Mode1
Katnal2	MII_Mode1
Clns1a	MII_Mode1
Sigirr	MII_Mode1
Lmntd2	MII_Mode1
Farp1	MII_Mode1
Zfp202	MII_Mode1
Kbtbd3	MII_Mode1
Oprk1	MII_Mode1
Chst10	MII_Mode1
Asnsd1	MII_Mode1
Plcd4	MII_Mode1
Fn1	MII_Mode1
2810459M11Rik	MII_Mode1
Tfcp2l1	MII_Mode1
Rbbp5	MII_Mode1
Tmem63a	MII_Mode1
Dusp23	MII_Mode1
Slamf9	MII_Mode1
Vangl2	MII_Mode1
Ush2a	MII_Mode1
Spata17	MII_Mode1
Irf6	MII_Mode1
Optn	MII_Mode1
Pierce1	MII_Mode1
Fibcd1	MII_Mode1
Egfl7	MII_Mode1
Tmem141	MII_Mode1
Mamdc4	MII_Mode1
Stk39	MII_Mode1
Clp1	MII_Mode1
Traf6	MII_Mode1
Creb3l1	MII_Mode1
Tyro3	MII_Mode1
Fermt1	MII_Mode1
Polr1b	MII_Mode1
Nop56	MII_Mode1
Epb41l1	MII_Mode1
Nceh1	MII_Mode1
Cog6	MII_Mode1
4930579G24Rik	MII_Mode1
Hcn3	MII_Mode1
Sema4a	MII_Mode1
Rps3a1	MII_Mode1
Ecm1	MII_Mode1
Ddah1	MII_Mode1
Coro2a	MII_Mode1
Epb41l4b	MII_Mode1
1110017D15Rik	MII_Mode1
Tceanc2	MII_Mode1
Atpaf1	MII_Mode1
Hspg2	MII_Mode1
Tinagl1	MII_Mode1
Yars	MII_Mode1
Tekt2	MII_Mode1
Pex14	MII_Mode1
Prkcz	MII_Mode1
Tas1r3	MII_Mode1
Man2b2	MII_Mode1
Evc	MII_Mode1
P2rx7	MII_Mode1
Mfsd7a	MII_Mode1
Zfp12	MII_Mode1
Dtx1	MII_Mode1
Klf15	MII_Mode1
Plxnd1	MII_Mode1
Tead4	MII_Mode1
Idh2	MII_Mode1
Me3	MII_Mode1
Parva	MII_Mode1
Adm	MII_Mode1
Ctbp2	MII_Mode1
Igbp1	MII_Mode1
Car5b	MII_Mode1
Bgn	MII_Mode1
Dusp9	MII_Mode1
Renbp	MII_Mode1
Lamp1	MII_Mode1
Nek3	MII_Mode1
Dlc1	MII_Mode1
Smad1	MII_Mode1
Mthfsd	MII_Mode1
Car7	MII_Mode1
Has3	MII_Mode1
Med17	MII_Mode1
Kars	MII_Mode1
Afg3l1	MII_Mode1
Clmp	MII_Mode1
Barx2	MII_Mode1
St3gal4	MII_Mode1
Apoa1	MII_Mode1
Ddx25	MII_Mode1
Ldlr	MII_Mode1
Cln6	MII_Mode1
Nrg4	MII_Mode1
Plscr1	MII_Mode1
Mras	MII_Mode1
Tdgf1	MII_Mode1
Aste1	MII_Mode1
Cish	MII_Mode1
Bsn	MII_Mode1
Mst1	MII_Mode1
Pygm	MII_Mode1
Oas3	MII_Mode1
Slc16a1	MII_Mode1
Micall1	MII_Mode1
Rac2	MII_Mode1
Lpp	MII_Mode1
Sf3b3	MII_Mode1
Vav1	MII_Mode1
Tpst1	MII_Mode1
Scx	MII_Mode1
Flvcr2	MII_Mode1
Exosc1	MII_Mode1
Zyg11b	MII_Mode1
Cd300ld	MII_Mode1
Cacna1a	MII_Mode1
Xpot	MII_Mode1
Fras1	MII_Mode1
Gna15	MII_Mode1
Cpsf7	MII_Mode1
Cog7	MII_Mode1
Cebpa	MII_Mode1
Mtmr9	MII_Mode1
Dync1li2	MII_Mode1
Cmtm2b	MII_Mode1
Plppr3	MII_Mode1
Misp	MII_Mode1
Colec12	MII_Mode1
Ago2	MII_Mode1
Cnep1r1	MII_Mode1
Bcorl1	MII_Mode1
Asap3	MII_Mode1
Bag4	MII_Mode1
Tnfrsf23	MII_Mode1
Snn	MII_Mode1
Ano2	MII_Mode1
Nop2	MII_Mode1
Ostm1	MII_Mode1
Pcp4l1	MII_Mode1
Mllt6	MII_Mode1
Cul7	MII_Mode1
Fndc4	MII_Mode1
Phrf1	MII_Mode1
Ensa	MII_Mode1
Elovl3	MII_Mode1
Sema6c	MII_Mode1
Abitram	MII_Mode1
Cfap157	MII_Mode1
Cables2	MII_Mode1
Bmp6	MII_Mode1
Eme1	MII_Mode1
Wdr93	MII_Mode1
Tnfsf10	MII_Mode1
Micu3	MII_Mode1
Spout1	MII_Mode1
Cep131	MII_Mode1
Neurl2	MII_Mode1
Slc26a11	MII_Mode1
Spsb1	MII_Mode1
Cbx4	MII_Mode1
Bmf	MII_Mode1
Cdin1	MII_Mode1
Marchf9	MII_Mode1
Pvr	MII_Mode1
Eps8l3	MII_Mode1
Esrp1	MII_Mode1
Eml2	MII_Mode1
Zfp598	MII_Mode1
Phf8	MII_Mode1
Nutm1	MII_Mode1
Utp4	MII_Mode1
Mmrn2	MII_Mode1
Dcp1b	MII_Mode1
Rhod	MII_Mode1
Il17f	MII_Mode1
Mettl8	MII_Mode1
Csdc2	MII_Mode1
Ccdc115	MII_Mode1
Vwa1	MII_Mode1
Tnfrsf14	MII_Mode1
Gjb5	MII_Mode1
Gjb3	MII_Mode1
Mgat3	MII_Mode1
Cux2	MII_Mode1
Gucy2c	MII_Mode1
Arrdc4	MII_Mode1
Ttc9	MII_Mode1
Mcts2	MII_Mode1
Onecut1	MII_Mode1
Ccdc63	MII_Mode1
Il17re	MII_Mode1
Ly6g5b	MII_Mode1
Cryga	MII_Mode1
AY074887	MII_Mode1
Ankrd45	MII_Mode1
Kctd21	MII_Mode1
Fzd5	MII_Mode1
Magi1	MII_Mode1
4930511A08Rik	MII_Mode1
Ttll13	MII_Mode1
Hcrt	MII_Mode1
Zfp629	MII_Mode1
Mtmr11	MII_Mode1
Eid2	MII_Mode1
Chrm3	MII_Mode1
Myorg	MII_Mode1
Jrk	MII_Mode1
Zfp518b	MII_Mode1
Lrrc75b	MII_Mode1
Olfr374	MII_Mode1
Irs3	MII_Mode1
A2ml1	MII_Mode1
Sfn	MII_Mode1
Adamts12	MII_Mode1
Fbxo28	MII_Mode1
Nr1h4	MII_Mode1
Ino80c	MII_Mode1
Hexim1	MII_Mode1
Bmyc	MII_Mode1
Fbxw13	MII_Mode1
Tifab	MII_Mode1
Tmem17	MII_Mode1
Rpp38	MII_Mode1
Plekhf2	MII_Mode1
C77080	MII_Mode1
Tcf19	MII_Mode1
Catsperz	MII_Mode1
Map10	MII_Mode1
Insl6	MII_Mode1
Hs3st1	MII_Mode1
Six1	MII_Mode1
Tbc1d22a	MII_Mode1
Actn2	MII_Mode1
Prkcb	MII_Mode1
Fes	MII_Mode1
Klf1	MII_Mode1
Gzmm	MII_Mode1
Msi1	MII_Mode1
Tmem62	MII_Mode1
Usp17la	MII_Mode1
Oscar	MII_Mode1
Zscan22	MII_Mode1
1700013H16Rik	MII_Mode1
Kbtbd13	MII_Mode1
Naaladl1	MII_Mode1
Zfp819	MII_Mode1
Ntrk2	MII_Mode1
Slc6a2	MII_Mode1
Krt28	MII_Mode1
H2-T22	MII_Mode1
H2-T9	MII_Mode1
Acbd4	MII_Mode1
AB124611	MII_Mode1
Aak1	MII_Mode1
Nfam1	MII_Mode1
Gstm1	MII_Mode1
Mmel1	MII_Mode1
Mcm9	MII_Mode1
0610030E20Rik	MII_Mode1
0610039K10Rik	MII_Mode1
Zfp426	MII_Mode1
Ube4a	MII_Mode1
Tdpoz4	MII_Mode1
H2-Q7	MII_Mode1
H2-Q9	MII_Mode1
Ifitm2	MII_Mode1
Cracr2a	MII_Mode1
Dpp6	MII_Mode1
Sphk1	MII_Mode1
Rpl13a-ps1	MII_Mode1
Gm4968	MII_Mode1
Mppe1	MII_Mode1
H2ac15	MII_Mode1
Psg20	MII_Mode1
Gm6756	MII_Mode1
Gm4987	MII_Mode1
Hvcn1	MII_Mode1
Gm23969	MII_Mode1
Ankdd1a	MII_Mode1
Psg16	MII_Mode1
Tcp1	MII_Mode1
Pick1	MII_Mode1
Uty	MII_Mode1
Mir491	MII_Mode1
Trcg1	MII_Mode1
Fam217b	MII_Mode1
1700055D18Rik	MII_Mode1
Lrrc73	MII_Mode1
Tmem139	MII_Mode1
2510002D24Rik	MII_Mode1
Gm10343	MII_Mode1
Gm960	MII_Mode1
Slc39a2	MII_Mode1
Slfn2	MII_Mode1
Mansc4	MII_Mode1
Acrbp	MII_Mode1
Ptgr2	MII_Mode1
Gm9	MII_Mode1
9830107B12Rik	MII_Mode1
1700066B19Rik	MII_Mode1
Defa30	MII_Mode1
Hspa12b	MII_Mode1
Slc4a11	MII_Mode1
Heg1	MII_Mode1
Aldh3b2	MII_Mode1
Pms2	MII_Mode1
Acsf2	MII_Mode1
Ighg2c	MII_Mode1
Snora17	MII_Mode1
Gm10913	MII_Mode1
Smim24	MII_Mode1
Psme3	MII_Mode1
Hsbp1l1	MII_Mode1
Magea8	MII_Mode1
H2-T10	MII_Mode1
LOC102638047	MII_Mode1
Gm5380	MII_Mode1
Gm14138	MII_Mode1
Rps11-ps3	MII_Mode1
Gm7429	MII_Mode1
Mkrn1-ps1	MII_Mode1
Trav13-3	MII_Mode1
Gm15316	MII_Mode1
Gm7658	MII_Mode1
Gm11449	MII_Mode1
Gm11771	MII_Mode1
Gm9050	MII_Mode1
Rps18-ps1	MII_Mode1
Gm5724	MII_Mode1
1700086P04Rik	MII_Mode1
Firre	MII_Mode1
4732490B19Rik	MII_Mode1
Slc13a2os	MII_Mode1
4930455G09Rik	MII_Mode1
Mexis	MII_Mode1
Gm15941	MII_Mode1
Hotairm1	MII_Mode1
Hotairm2	MII_Mode1
Spopfm1	MII_Mode1
Cbx6	MII_Mode1
Speer4cos	MII_Mode1
Abhd12b	MII_Mode1
Peds1	MII_Mode1
Gm7535	MII_Mode1
Inafm1	MII_Mode1
Eif1ad6	MII_Mode1
Ldlrad2	MII_Mode1
H2bc13	MII_Mode1
Edaradd	MII_Mode1
Plac9	MII_Mode1
Esp24	MII_Mode1
Tdpoz9-ps1	MII_Mode1
Lbhd1	MII_Mode1
Eif1ad16	MII_Mode1
Tdpoz8	MII_Mode1
E230013L22Rik	MII_Mode1
Gm26787	MII_Mode1
Gm16712	MII_Mode1
Platr5	MII_Mode1
Gm16853	MII_Mode1
G730013B05Rik	MII_Mode1
Gm26868	MII_Mode1
Gm7765	MII_Mode1
1500004A13Rik	MII_Mode1
Gm4526	MII_Mode1
2410022M11Rik	MII_Mode1
Gm19585	MII_Mode1
Gm28441	MII_Mode1
1600010M07Rik	MII_Mode1
Tdpoz6	MII_Mode1
AI506816	MII_Mode1
Rpl7-ps7	MII_Mode1
B3galt9	MII_Mode1
Eif4a3l2	MII_Mode1
Gm5312	MII_Mode1
Gm4971	MII_Mode1
B230311B06Rik	MII_Mode1
Gm18943	MII_Mode1
7420700N18Rik	MII_Mode1
Gm19219	MII_Mode1
Gm20597	MII_Mode1
Gm8016	MII_Mode1
E330035G20Rik	MII_Mode1
Gm47792	MII_Mode1
Gm29787	MII_Mode1
Gm6129	MII_Mode1
Gm6190	MII_Mode1
Eif1ad4	MII_Mode1
Galr3	MII_Mode1
Gm9130	MII_Mode1
Gm8341	MII_Mode1
Gm5854	MII_Mode1
Gm4600	MII_Mode1
9030025P20Rik	MII_Mode1
Rps6ka4	MII_Mode1
Gm25099	MII_Mode1
Slc22a18	MII_Mode1
Scpep1	MII_Mode1
Btn1a1	MII_Mode1
Dnajc5	MII_Mode1
Zfp276	MII_Mode1
Pcbp3	MII_Mode1
Uhrf1	MII_Mode1
Mef2d	MII_Mode1
Clpb	MII_Mode1
Nup214	MII_Mode1
Ltbp2	MII_Mode1
Stat6	MII_Mode1
Mov10	MII_Mode1
Nr2f6	MII_Mode1
Naa20	MII_Mode1
Flii	MII_Mode1
Relb	MII_Mode1
Abcf3	MII_Mode1
Keap1	MII_Mode1
Cacnb3	MII_Mode1
Pex19	MII_Mode1
As3mt	MII_Mode1
Sec14l2	MII_Mode1
Rps6ka1	MII_Mode1
Mast2	MII_Mode1
Rad23a	MII_Mode1
Gys1	MII_Mode1
Arid3b	MII_Mode1
Mlxipl	MII_Mode1
Hmox1	MII_Mode1
Gpr108	MII_Mode1
Ctns	MII_Mode1
Slc5a6	MII_Mode1
Dus3l	MII_Mode1
Nutf2	MII_Mode1
Bcl2l13	MII_Mode1
Elk1	MII_Mode1
Snap47	MII_Mode1
Nprl2	MII_Mode1
Stx5a	MII_Mode1
Psen2	MII_Mode1
Evi5l	MII_Mode1
Tmem175	MII_Mode1
Dedd	MII_Mode1
Chrne	MII_Mode1
Gorasp2	MII_Mode1
Clic3	MII_Mode1
Prune1	MII_Mode1
Macroh2a1	MII_Mode1
Gtf2ird2	MII_Mode1
Castor2	MII_Mode1
Ttll12	MII_Mode1
Etv4	MII_Mode1
Ctsa	MII_Mode1
Zswim1	MII_Mode1
Cyth3	MII_Mode1
Vmp1	MII_Mode1
Acsl1	MII_Mode1
Irf1	MII_Mode1
Slc22a5	MII_Mode1
Slc35b4	MII_Mode1
Hars2	MII_Mode1
Chtf18	MII_Mode1
Psmc3ip	MII_Mode1
Rab4a	MII_Mode1
Trip10	MII_Mode1
Ubb	MII_Mode1
Smpd2	MII_Mode1
Supv3l1	MII_Mode1
Dnajb12	MII_Mode1
Dock2	MII_Mode1
Mknk2	MII_Mode1
Phlda1	MII_Mode1
Cfap410	MII_Mode1
Hbq1a	MII_Mode1
Fstl3	MII_Mode1
Polrmt	MII_Mode1
Tcn2	MII_Mode1
Tspan13	MII_Mode1
Rnf144a	MII_Mode1
Rnf135	MII_Mode1
Gga3	MII_Mode1
Exoc7	MII_Mode1
Ube2o	MII_Mode1
Rhbdf2	MII_Mode1
Abcc3	MII_Mode1
Usp43	MII_Mode1
Dcaf4	MII_Mode1
Numb	MII_Mode1
Wars	MII_Mode1
Klc1	MII_Mode1
Trim27	MII_Mode1
Ippk	MII_Mode1
Cenpp	MII_Mode1
Caml	MII_Mode1
Slc25a48	MII_Mode1
Tert	MII_Mode1
Fam3d	MII_Mode1
Dusp13	MII_Mode1
Dydc1	MII_Mode1
Anxa11	MII_Mode1
Ctsb	MII_Mode1
Prkcd	MII_Mode1
Ppp3cc	MII_Mode1
Slc39a14	MII_Mode1
Dmtn	MII_Mode1
Ropn1l	MII_Mode1
Utp23	MII_Mode1
A1bg	MII_Mode1
Cacna1i	MII_Mode1
Pde1b	MII_Mode1
Ntan1	MII_Mode1
Rrn3	MII_Mode1
Klhl22	MII_Mode1
Lztr1	MII_Mode1
Lmln	MII_Mode1
Umps	MII_Mode1
Itgb5	MII_Mode1
Masp1	MII_Mode1
Chaf1b	MII_Mode1
Fmnl3	MII_Mode1
Cela1	MII_Mode1
Lrrc71	MII_Mode1
Sympk	MII_Mode1
Gps2	MII_Mode1
Ube2j2	MII_Mode1
Synj2	MII_Mode1
Bysl	MII_Mode1
Tfeb	MII_Mode1
Cmtr1	MII_Mode1
Wiz	MII_Mode1
Ehd3	MII_Mode1
Sox8	MII_Mode1
Pgap6	MII_Mode1
Tpgs2	MII_Mode1
Vps52	MII_Mode1
Gfra3	MII_Mode1
Myo7b	MII_Mode1
Bag6	MII_Mode1
Impa2	MII_Mode1
Cxxc1	MII_Mode1
Pcyox1l	MII_Mode1
Cndp2	MII_Mode1
Rab3il1	MII_Mode1
Ehd1	MII_Mode1
Ankrd22	MII_Mode1
Ppp2r5b	MII_Mode1
Cdca5	MII_Mode1
Ighmbp2	MII_Mode1
Pola2	MII_Mode1
Sf3b2	MII_Mode1
Grk2	MII_Mode1
Klc2	MII_Mode1
Mrpl11	MII_Mode1
Lrp5	MII_Mode1
Ltbp3	MII_Mode1
Men1	MII_Mode1
Slit1	MII_Mode1
Mms19	MII_Mode1
Myo1a	MII_Mode1
Inpp5a	MII_Mode1
Bet1l	MII_Mode1
Gusb	MII_Mode1
Gaa	MII_Mode1
Rptor	MII_Mode1
Adhfe1	MII_Mode1
Rdh10	MII_Mode1
Zfp142	MII_Mode1
Vil1	MII_Mode1
Atic	MII_Mode1
Tuba4a	MII_Mode1
Nek2	MII_Mode1
Pfkfb3	MII_Mode1
Tsc1	MII_Mode1
Tor1b	MII_Mode1
Pmpca	MII_Mode1
Lrp4	MII_Mode1
Vps39	MII_Mode1
Spint1	MII_Mode1
Gins1	MII_Mode1
Nsfl1c	MII_Mode1
Tbc1d20	MII_Mode1
Snta1	MII_Mode1
Rab22a	MII_Mode1
Gnas	MII_Mode1
Olfml3	MII_Mode1
Prss12	MII_Mode1
Pla2g12a	MII_Mode1
Dclk2	MII_Mode1
Fmo5	MII_Mode1
Pip5k1a	MII_Mode1
Mrpl9	MII_Mode1
Ube2j1	MII_Mode1
Stra6l	MII_Mode1
Xpa	MII_Mode1
Cd72	MII_Mode1
Reck	MII_Mode1
Sh3gl2	MII_Mode1
Prkaa2	MII_Mode1
St3gal3	MII_Mode1
Laptm5	MII_Mode1
Kcnq4	MII_Mode1
Hivep3	MII_Mode1
Cap1	MII_Mode1
Pomgnt1	MII_Mode1
2510003B16Rik	MII_Mode1
Nsun4	MII_Mode1
Kif17	MII_Mode1
Fam76a	MII_Mode1
Per3	MII_Mode1
Trp73	MII_Mode1
Ints11	MII_Mode1
Mxra8	MII_Mode1
Sdf4	MII_Mode1
Rnf4	MII_Mode1
Zbtb49	MII_Mode1
Ppm1g	MII_Mode1
Dpysl5	MII_Mode1
Slc35f6	MII_Mode1
Slc10a6	MII_Mode1
Wsb2	MII_Mode1
Snrnp35	MII_Mode1
Aldh2	MII_Mode1
Vps29	MII_Mode1
Gpn3	MII_Mode1
Anapc7	MII_Mode1
Acads	MII_Mode1
Mad1l1	MII_Mode1
Mmab	MII_Mode1
Asns	MII_Mode1
Slc13a4	MII_Mode1
Casp2	MII_Mode1
Add2	MII_Mode1
Prickle2	MII_Mode1
M1ap	MII_Mode1
Hmces	MII_Mode1
Rpn1	MII_Mode1
Tmem43	MII_Mode1
Sumf1	MII_Mode1
Bhlhe40	MII_Mode1
Cops7a	MII_Mode1
Dusp16	MII_Mode1
Fam234b	MII_Mode1
Golt1b	MII_Mode1
Atg7	MII_Mode1
Mzf1	MII_Mode1
Qpctl	MII_Mode1
Pcsk6	MII_Mode1
Psmc4	MII_Mode1
Tmem126a	MII_Mode1
Disp1	MII_Mode1
Rusf1	MII_Mode1
Cpxm2	MII_Mode1
Plk1	MII_Mode1
Rrp8	MII_Mode1
Lyrm1	MII_Mode1
Prickle3	MII_Mode1
Pim2	MII_Mode1
Ftsj1	MII_Mode1
Rab11fip1	MII_Mode1
Rab20	MII_Mode1
Gins4	MII_Mode1
Slc25a4	MII_Mode1
Tnpo2	MII_Mode1
Ist1	MII_Mode1
Coq9	MII_Mode1
Mmp15	MII_Mode1
Dnaaf1	MII_Mode1
Hsd11b2	MII_Mode1
Slc7a6	MII_Mode1
Smpd3	MII_Mode1
Wwp2	MII_Mode1
Adat1	MII_Mode1
Tmem231	MII_Mode1
Wdr59	MII_Mode1
Aars	MII_Mode1
Cdh15	MII_Mode1
2810004N23Rik	MII_Mode1
Snx19	MII_Mode1
Alg9	MII_Mode1
Pts	MII_Mode1
Vps11	MII_Mode1
1700017B05Rik	MII_Mode1
Fbxo22	MII_Mode1
Pstpip1	MII_Mode1
Parp16	MII_Mode1
Fhl3	MII_Mode1
Prr5l	MII_Mode1
Inha	MII_Mode1
Gga1	MII_Mode1
Eefsec	MII_Mode1
Noc4l	MII_Mode1
Fntb	MII_Mode1
Upb1	MII_Mode1
Gtpbp6	MII_Mode1
Fa2h	MII_Mode1
Zfp7	MII_Mode1
Mtss2	MII_Mode1
Cdk10	MII_Mode1
Jcad	MII_Mode1
Cipc	MII_Mode1
Rnf43	MII_Mode1
Hdac11	MII_Mode1
Plekhm1	MII_Mode1
Nipsnap1	MII_Mode1
Sec22a	MII_Mode1
Ccpg1	MII_Mode1
Dusp5	MII_Mode1
Eef2k	MII_Mode1
Sec31a	MII_Mode1
Reep6	MII_Mode1
Capn5	MII_Mode1
Selenoo	MII_Mode1
Dym	MII_Mode1
Xylb	MII_Mode1
Hyal3	MII_Mode1
Rfxank	MII_Mode1
Slc9a3	MII_Mode1
Kctd1	MII_Mode1
Slc18a1	MII_Mode1
Tbc1d9b	MII_Mode1
Tubb4b	MII_Mode1
Decr2	MII_Mode1
Tns2	MII_Mode1
Wdr62	MII_Mode1
Lrrc20	MII_Mode1
Islr	MII_Mode1
Spred3	MII_Mode1
Larp1	MII_Mode1
Bcdin3d	MII_Mode1
Fbxo34	MII_Mode1
Plekhg2	MII_Mode1
Ankrd13b	MII_Mode1
Scarb1	MII_Mode1
Rara	MII_Mode1
Bcl9	MII_Mode1
Ovca2	MII_Mode1
Cd160	MII_Mode1
Tcte2	MII_Mode1
Setd1b	MII_Mode1
Egr1	MII_Mode1
Reep2	MII_Mode1
Lrrc56	MII_Mode1
Rnh1	MII_Mode1
Taf5l	MII_Mode1
Mindy1	MII_Mode1
Pi4kb	MII_Mode1
Ctu1	MII_Mode1
Cnst	MII_Mode1
Supt3	MII_Mode1
Edc3	MII_Mode1
Slco4a1	MII_Mode1
Zc3hc1	MII_Mode1
Fam102a	MII_Mode1
Polg	MII_Mode1
Tbcd	MII_Mode1
Fn3krp	MII_Mode1
Pomt1	MII_Mode1
Sec24c	MII_Mode1
Synpo2l	MII_Mode1
Prdm16	MII_Mode1
Batf2	MII_Mode1
Rapgef1	MII_Mode1
Alkbh3	MII_Mode1
Syngr4	MII_Mode1
Tm7sf3	MII_Mode1
Ndufa4l2	MII_Mode1
Mybbp1a	MII_Mode1
Igsf23	MII_Mode1
Apoc1	MII_Mode1
Tmem51	MII_Mode1
Phc1	MII_Mode1
Camta2	MII_Mode1
Arhgef10l	MII_Mode1
Irf8	MII_Mode1
Rnf123	MII_Mode1
Lrrc29	MII_Mode1
Lhfpl1	MII_Mode1
Ubr7	MII_Mode1
Plekha6	MII_Mode1
Poldip3	MII_Mode1
Sytl3	MII_Mode1
Mvk	MII_Mode1
Sgsm3	MII_Mode1
Usp22	MII_Mode1
Stk40	MII_Mode1
Pla2g6	MII_Mode1
Krba1	MII_Mode1
Gm9776	MII_Mode1
Ccdc60	MII_Mode1
Mab21l3	MII_Mode1
Camsap3	MII_Mode1
N6amt1	MII_Mode1
Ackr2	MII_Mode1
Zbtb39	MII_Mode1
Csrnp2	MII_Mode1
Hs6st1	MII_Mode1
Med26	MII_Mode1
Kcnk13	MII_Mode1
Zfp956	MII_Mode1
Zfp553	MII_Mode1
Vwc2l	MII_Mode1
Olfr624	MII_Mode1
Zfp36l2	MII_Mode1
Ccdc42	MII_Mode1
Slc25a51	MII_Mode1
C2cd2	MII_Mode1
Igfals	MII_Mode1
Ankle1	MII_Mode1
Lrrc75a	MII_Mode1
Zfp319	MII_Mode1
Zfp316	MII_Mode1
Mtfr1l	MII_Mode1
Ust	MII_Mode1
Ubiad1	MII_Mode1
Duxbl1	MII_Mode1
Nrsn1	MII_Mode1
Myoz3	MII_Mode1
Ccnq	MII_Mode1
Ap5b1	MII_Mode1
Zfp672	MII_Mode1
Slc25a44	MII_Mode1
Pgbd5	MII_Mode1
Tmem125	MII_Mode1
Phospho1	MII_Mode1
Fhip1a	MII_Mode1
Swsap1	MII_Mode1
Kif18b	MII_Mode1
Cbr1	MII_Mode1
Xrcc1	MII_Mode1
Cd209f	MII_Mode1
Slc6a7	MII_Mode1
Cd177	MII_Mode1
Mpp3	MII_Mode1
Nup188	MII_Mode1
Gan	MII_Mode1
Fank1	MII_Mode1
Pom121	MII_Mode1
Dis3l2	MII_Mode1
Adamts18	MII_Mode1
Ggcx	MII_Mode1
Dusp7	MII_Mode1
Tmem39b	MII_Mode1
Ankrd24	MII_Mode1
Afp	MII_Mode1
Commd5	MII_Mode1
Alk	MII_Mode1
Hmcn2	MII_Mode1
Rtl6	MII_Mode1
Zfp1	MII_Mode1
Fez2	MII_Mode1
Npm3	MII_Mode1
Pard6g	MII_Mode1
Usp39	MII_Mode1
Tyw1	MII_Mode1
Mok	MII_Mode1
Mettl7a2	MII_Mode1
Zar1l	MII_Mode1
Gm7536	MII_Mode1
Slc44a2	MII_Mode1
Rbbp4	MII_Mode1
Arl16	MII_Mode1
Colq	MII_Mode1
LOC102639719	MII_Mode1
Abat	MII_Mode1
Panx2	MII_Mode1
Map2k5	MII_Mode1
Rpl21-ps12	MII_Mode1
Col25a1	MII_Mode1
Eno1b	MII_Mode1
Rad51b	MII_Mode1
Ptk2b	MII_Mode1
Fbxw26	MII_Mode1
9430015G10Rik	MII_Mode1
Rpl3	MII_Mode1
Gm9104	MII_Mode1
Sec22c	MII_Mode1
Ksr2	MII_Mode1
Gak	MII_Mode1
Nectin2	MII_Mode1
Hdac10	MII_Mode1
Eno1	MII_Mode1
Ap3s2	MII_Mode1
Rpl7l1	MII_Mode1
Prr36	MII_Mode1
Rab3ip	MII_Mode1
2410137M14Rik	MII_Mode1
Adamtsl1	MII_Mode1
Arid3c	MII_Mode1
Eif1ax	MII_Mode1
Gm14164	MII_Mode1
Ddrgk1	MII_Mode1
Slc4a5	MII_Mode1
Psrc1	MII_Mode1
H2bc24	MII_Mode1
Eif3g	MII_Mode1
Tlnrd1	MII_Mode1
Bves	MII_Mode1
Cebpd	MII_Mode1
Ganab	MII_Mode1
Uqcc3	MII_Mode1
2410018L13Rik	MII_Mode1
Gm38699	MII_Mode1
Il11ra1	MII_Mode1
Slc22a13	MII_Mode1
Osgin1	MII_Mode1
Fam169b	MII_Mode1
Ntf5	MII_Mode1
Gsta1	MII_Mode1
Gm10644	MII_Mode1
Gm12522	MII_Mode1
Zfp408	MII_Mode1
Olfr1173	MII_Mode1
Ighm	MII_Mode1
Trav13n-4	MII_Mode1
Gm2574	MII_Mode1
Plekhn1	MII_Mode1
Gm14430	MII_Mode1
Gm4631	MII_Mode1
Ube2v1	MII_Mode1
Apoo	MII_Mode1
Eef1akmt3	MII_Mode1
Brms1	MII_Mode1
Gm12416	MII_Mode1
Gm11185	MII_Mode1
Gm5648	MII_Mode1
Gm8624	MII_Mode1
Plk-ps1	MII_Mode1
Mdrl	MII_Mode1
Gm15612	MII_Mode1
Gm15500	MII_Mode1
Gm11827	MII_Mode1
Gm5083	MII_Mode1
A530032D15Rik	MII_Mode1
Itga10	MII_Mode1
Methig1	MII_Mode1
Gm4425	MII_Mode1
Gm20826	MII_Mode1
LOC665290	MII_Mode1
Vmn1r157	MII_Mode1
Gm13871	MII_Mode1
A330009N23Rik	MII_Mode1
Ccdc166	MII_Mode1
Gm28071	MII_Mode1
1700028D13Rik	MII_Mode1
Gm8388	MII_Mode1
Gm8146	MII_Mode1
Gm30214	MII_Mode1
Fbxw27	MII_Mode1
Rps4x-ps	MII_Mode1
Gm31314	MII_Mode1
Gm4366	MII_Mode1
Gm19434	MII_Mode1
Cfap99	MII_Mode1
E330011O21Rik	MII_Mode1
Gm19299	MII_Mode1
Gm6906	MII_Mode1
Gm35208	MII_Mode1
Gm20564	MII_Mode1
Gm46546	MII_Mode1
Gm36201	MII_Mode1
Gm34432	MII_Mode1
Gm19466	MII_Mode1
Brat1	MII_Mode2
Gna12	MII_Mode2
Pemt	MII_Mode2
Dnmt3l	MII_Mode2
Kcnn3	MII_Mode2
Rnd2	MII_Mode2
Itga3	MII_Mode2
Smg9	MII_Mode2
Jag2	MII_Mode2
Pla1a	MII_Mode2
Kcnn1	MII_Mode2
Pih1d1	MII_Mode2
Ercc1	MII_Mode2
Stxbp2	MII_Mode2
Mtfp1	MII_Mode2
Thop1	MII_Mode2
Pex5	MII_Mode2
Zbtb32	MII_Mode2
Upk1a	MII_Mode2
Tmem147	MII_Mode2
Ggt1	MII_Mode2
Srm	MII_Mode2
Syngr3	MII_Mode2
Slc44a4	MII_Mode2
Zfp775	MII_Mode2
Cpt1c	MII_Mode2
2610507B11Rik	MII_Mode2
Adssl1	MII_Mode2
Zfp296	MII_Mode2
Med15	MII_Mode2
Piezo1	MII_Mode2
Tmem208	MII_Mode2
Entpd2	MII_Mode2
Nat9	MII_Mode2
Chdh	MII_Mode2
Vps53	MII_Mode2
Pgs1	MII_Mode2
Slc12a5	MII_Mode2
B4galt5	MII_Mode2
Adora2b	MII_Mode2
Natd1	MII_Mode2
Tmem129	MII_Mode2
Ap4m1	MII_Mode2
Rhobtb1	MII_Mode2
Jsrp1	MII_Mode2
Sdc1	MII_Mode2
Amz2	MII_Mode2
Id2	MII_Mode2
Dnmt3a	MII_Mode2
Itgb3	MII_Mode2
Slc9a3r1	MII_Mode2
Itgb4	MII_Mode2
Ten1	MII_Mode2
Sec14l1	MII_Mode2
Dhrs13	MII_Mode2
Gsc	MII_Mode2
Cinp	MII_Mode2
Gpr137b	MII_Mode2
Extl3	MII_Mode2
Derl1	MII_Mode2
Tef	MII_Mode2
Adsl	MII_Mode2
Mief1	MII_Mode2
Sh3bp1	MII_Mode2
Pmm1	MII_Mode2
Mroh1	MII_Mode2
Pycrl	MII_Mode2
Naprt	MII_Mode2
Fetub	MII_Mode2
Ripply3	MII_Mode2
Slc4a8	MII_Mode2
Twf2	MII_Mode2
Poc1a	MII_Mode2
Smoc2	MII_Mode2
Emilin2	MII_Mode2
Washc1	MII_Mode2
Sec11c	MII_Mode2
Slc14a2	MII_Mode2
Txnl4a	MII_Mode2
Gm16286	MII_Mode2
Dctn4	MII_Mode2
Tollip	MII_Mode2
Aspscr1	MII_Mode2
Mob2	MII_Mode2
Entpd7	MII_Mode2
Cpn1	MII_Mode2
Mrpl43	MII_Mode2
Poll	MII_Mode2
Fgd1	MII_Mode2
Ptdss2	MII_Mode2
Pidd1	MII_Mode2
Cbx8	MII_Mode2
Mettl26	MII_Mode2
Dtymk	MII_Mode2
Rab29	MII_Mode2
Kif26b	MII_Mode2
Opn3	MII_Mode2
Dcaf8	MII_Mode2
Eef1aknmt	MII_Mode2
Psmb7	MII_Mode2
Ddx31	MII_Mode2
Sh3glb2	MII_Mode2
Anapc2	MII_Mode2
Arrdc1	MII_Mode2
Lpcat4	MII_Mode2
Spef1	MII_Mode2
Ivd	MII_Mode2
Fabp5	MII_Mode2
Gba	MII_Mode2
Scamp3	MII_Mode2
Iqgap3	MII_Mode2
Coq3	MII_Mode2
Ncbp1	MII_Mode2
Lypla2	MII_Mode2
Mutyh	MII_Mode2
Akr1a1	MII_Mode2
Slc30a2	MII_Mode2
Tmem222	MII_Mode2
Acot7	MII_Mode2
Fastk	MII_Mode2
Ctnnbip1	MII_Mode2
Draxin	MII_Mode2
Clcn6	MII_Mode2
Apbb2	MII_Mode2
Tmem165	MII_Mode2
Nudt9	MII_Mode2
Piwil1	MII_Mode2
Ptcd1	MII_Mode2
Polr1d	MII_Mode2
Svopl	MII_Mode2
Abtb1	MII_Mode2
Mlf2	MII_Mode2
Pdcd5	MII_Mode2
Fbxo17	MII_Mode2
Mrpl48	MII_Mode2
Rabep2	MII_Mode2
Phkg2	MII_Mode2
Eif3f	MII_Mode2
Ccdc120	MII_Mode2
Flna	MII_Mode2
Naxd	MII_Mode2
Tm2d2	MII_Mode2
Sin3b	MII_Mode2
Kifc3	MII_Mode2
Cotl1	MII_Mode2
Klhl36	MII_Mode2
Atp13a1	MII_Mode2
Bcar1	MII_Mode2
Usp2	MII_Mode2
Rpusd4	MII_Mode2
Mon1a	MII_Mode2
Ogfod1	MII_Mode2
Entpd6	MII_Mode2
Slc35a4	MII_Mode2
Ipo13	MII_Mode2
Catsper2	MII_Mode2
Vps8	MII_Mode2
Usp36	MII_Mode2
Tmem132c	MII_Mode2
Tkfc	MII_Mode2
Gulo	MII_Mode2
Hid1	MII_Mode2
Ppm1h	MII_Mode2
Map2k2	MII_Mode2
Epn1	MII_Mode2
Haus8	MII_Mode2
Slc12a8	MII_Mode2
Ankrd11	MII_Mode2
Sigmar1	MII_Mode2
Ttyh3	MII_Mode2
Lin37	MII_Mode2
Mrpl41	MII_Mode2
Try5	MII_Mode2
Mospd3	MII_Mode2
Zfyve28	MII_Mode2
Hgsnat	MII_Mode2
Hhat	MII_Mode2
Mcrs1	MII_Mode2
Coa8	MII_Mode2
Tspan14	MII_Mode2
Ndufv1	MII_Mode2
Chchd5	MII_Mode2
Spon1	MII_Mode2
Kcnh2	MII_Mode2
Shank1	MII_Mode2
Angptl6	MII_Mode2
Adrm1	MII_Mode2
Rnf122	MII_Mode2
Tbc1d13	MII_Mode2
Srrm3	MII_Mode2
Tmem120a	MII_Mode2
Pik3cd	MII_Mode2
Zc3h12d	MII_Mode2
Spns2	MII_Mode2
Rabggta	MII_Mode2
Zfp609	MII_Mode2
Limd2	MII_Mode2
Rcsd1	MII_Mode2
Gfer	MII_Mode2
Arhgef1	MII_Mode2
Dpcd	MII_Mode2
Rpl21	MII_Mode2
Mrps27	MII_Mode2
Tram2	MII_Mode2
Oasl1	MII_Mode2
Ptpre	MII_Mode2
Pigs	MII_Mode2
Acad12	MII_Mode2
Exog	MII_Mode2
Hpdl	MII_Mode2
Pde12	MII_Mode2
Orai3	MII_Mode2
Tmem201	MII_Mode2
H1f10	MII_Mode2
B230219D22Rik	MII_Mode2
Hmga1	MII_Mode2
Rpl14-ps1	MII_Mode2
Dmbt1	MII_Mode2
Paxx	MII_Mode2
Pygo2	MII_Mode2
Cdca4	MII_Mode2
Ahcyl	MII_Mode2
Tob2	MII_Mode2
Vgll2	MII_Mode2
Ppp1r3d	MII_Mode2
Zscan29	MII_Mode2
Zfp42	MII_Mode2
Plagl2	MII_Mode2
Wfdc21	MII_Mode2
Zfp217	MII_Mode2
Plpp2	MII_Mode2
Slc39a1	MII_Mode2
Zfp212	MII_Mode2
Cntn2	MII_Mode2
Trim50	MII_Mode2
Rnd1	MII_Mode2
Snupn	MII_Mode2
Kxd1	MII_Mode2
Cfl1	MII_Mode2
Drc3	MII_Mode2
Ccdc189	MII_Mode2
Yipf1	MII_Mode2
Camk2b	MII_Mode2
Kcnh1	MII_Mode2
Zfp637	MII_Mode2
Gm11353	MII_Mode2
Bckdha	MII_Mode2
Tmem219	MII_Mode2
Fhit	MII_Mode2
Lrrtm1	MII_Mode2
Tmem151a	MII_Mode2
Flot2	MII_Mode2
Rai1	MII_Mode2
Tcp11	MII_Mode2
Impdh2	MII_Mode2
Ldha	MII_Mode2
Klhdc3	MII_Mode2
Mtx1	MII_Mode2
Rny1	MII_Mode2
Gm13611	MII_Mode2
Wdr6	MII_Mode2
Iqcf5	MII_Mode2
Gm10240	MII_Mode2
Urm1	MII_Mode2
Gm8054	MII_Mode2
Trim80	MII_Mode2
Gm10293	MII_Mode2
Vrtn	MII_Mode2
1110002L01Rik	MII_Mode2
Gm10364	MII_Mode2
Cep170b	MII_Mode2
Lrrc61	MII_Mode2
F830208F22Rik	MII_Mode2
Wdfy1	MII_Mode2
Gm10566	MII_Mode2
Zfp628	MII_Mode2
Gm15417	MII_Mode2
Hps6	MII_Mode2
Actg-ps1	MII_Mode2
Selenom	MII_Mode2
AK157302	MII_Mode2
Emc1	MII_Mode2
Gm4609	MII_Mode2
Gm14322	MII_Mode2
Mon1b	MII_Mode2
D030018L15Rik	MII_Mode2
Klrb1	MII_Mode2
B3gnt7	MII_Mode2
Clec2l	MII_Mode2
Gm14760	MII_Mode2
Gm13882	MII_Mode2
Rpl17-ps10	MII_Mode2
Rps8-ps2	MII_Mode2
Rpl21-ps15	MII_Mode2
3010001F23Rik	MII_Mode2
Gm16001	MII_Mode2
Kcnmb3	MII_Mode2
Speer5-ps1	MII_Mode2
Gm5456	MII_Mode2
Gm10359	MII_Mode2
Gapdh-ps15	MII_Mode2
Pvt1	MII_Mode2
1700007L15Rik	MII_Mode2
4933408J17Rik	MII_Mode2
Ptprv	MII_Mode2
Gm2445	MII_Mode2
Gm5787	MII_Mode2
1700030C10Rik	MII_Mode2
1810008I18Rik	MII_Mode2
1700034K08Rik	MII_Mode2
Gm8600	MII_Mode2
C430002N11Rik	MII_Mode2
Vamp9	MII_Mode2
Mir703	MII_Mode2
Gm42788	MII_Mode2
Gm29683	MII_Mode2
AI463170	MII_Mode2
Gm36595	MII_Mode2
Gm3379	MII_Mode2
4933433G19Rik	MII_Mode2
B230220B15Rik	MII_Mode2
Gm5207	MII_Mode2
Gm6961	MII_Mode2
Lhb	MII_Mode2
Pdgfb	MII_Mode2
Sebox	MII_Mode2
Ckb	MII_Mode2
Sgca	MII_Mode2
Borcs8	MII_Mode2
Use1	MII_Mode2
Dgcr2	MII_Mode2
Dgcr6	MII_Mode2
Taf6l	MII_Mode2
Gm2518	MII_Mode2
Map3k11	MII_Mode2
Wdr1	MII_Mode2
Mcm5	MII_Mode2
Ddx39a	MII_Mode2
Evx1	MII_Mode2
Cdt1	MII_Mode2
Snai3	MII_Mode2
Neu1	MII_Mode2
Nf2	MII_Mode2
Kdsr	MII_Mode2
Rps25	MII_Mode2
Fuz	MII_Mode2
Enkd1	MII_Mode2
Slc41a1	MII_Mode2
Cntnap1	MII_Mode2
Map2k3	MII_Mode2
Dalrd3	MII_Mode2
Fzr1	MII_Mode2
Sumo3	MII_Mode2
Mgat1	MII_Mode2
Ube2b	MII_Mode2
Srebf1	MII_Mode2
Doc2b	MII_Mode2
Gosr2	MII_Mode2
Parn	MII_Mode2
Hira	MII_Mode2
Prr13	MII_Mode2
Bsg	MII_Mode2
Tnfrsf12a	MII_Mode2
Mbd1	MII_Mode2
Ms4a10	MII_Mode2
Zp1	MII_Mode2
Rab1b	MII_Mode2
Fosl1	MII_Mode2
Dus1l	MII_Mode2
Cd7	MII_Mode2
Kcnip2	MII_Mode2
Fam120c	MII_Mode2
Padi4	MII_Mode2
Tepsin	MII_Mode2
Cd151	MII_Mode2
Chid1	MII_Mode2
Tk1	MII_Mode2
Atg4b	MII_Mode2
Slc35f5	MII_Mode2
Syt2	MII_Mode2
Coq4	MII_Mode2
Olfm1	MII_Mode2
Dpp7	MII_Mode2
Slc43a1	MII_Mode2
Emc4	MII_Mode2
Mtch2	MII_Mode2
Rbck1	MII_Mode2
Nfatc2	MII_Mode2
Crtc2	MII_Mode2
Celf3	MII_Mode2
Slc66a1	MII_Mode2
Tmem50a	MII_Mode2
Rhd	MII_Mode2
Errfi1	MII_Mode2
Mfn2	MII_Mode2
Pank4	MII_Mode2
Snx17	MII_Mode2
Tmem116	MII_Mode2
Ulk1	MII_Mode2
Sppl3	MII_Mode2
Fscn1	MII_Mode2
Pdx1	MII_Mode2
Aldh1l1	MII_Mode2
Il17rc	MII_Mode2
Vgll4	MII_Mode2
Cd27	MII_Mode2
Fam189a1	MII_Mode2
Furin	MII_Mode2
Sema4b	MII_Mode2
Det1	MII_Mode2
Tbx6	MII_Mode2
Lipt2	MII_Mode2
Sergef	MII_Mode2
Dusp4	MII_Mode2
Gsr	MII_Mode2
Taf1c	MII_Mode2
Loxl1	MII_Mode2
Pth1r	MII_Mode2
Trib1	MII_Mode2
Slco2a1	MII_Mode2
Flcn	MII_Mode2
Cntrob	MII_Mode2
Cnppd1	MII_Mode2
Acbd6	MII_Mode2
Recql4	MII_Mode2
Ano7	MII_Mode2
Zyg11a	MII_Mode2
Synrg	MII_Mode2
Zc3h12b	MII_Mode2
Ccdc106	MII_Mode2
Frmpd1	MII_Mode2
Alg8	MII_Mode2
Krt25	MII_Mode2
Apex1	MII_Mode2
Igfbp7	MII_Mode2
Ppp6r2	MII_Mode2
Plxnb2	MII_Mode2
Eepd1	MII_Mode2
Mgat4b	MII_Mode2
Clcn7	MII_Mode2
Jmjd4	MII_Mode2
Dennd11	MII_Mode2
Mxd4	MII_Mode2
Clba1	MII_Mode2
Kdf1	MII_Mode2
Pced1a	MII_Mode2
Card19	MII_Mode2
Rilp	MII_Mode2
Usp5	MII_Mode2
Uts2r	MII_Mode2
Cep104	MII_Mode2
Bahd1	MII_Mode2
Plpp6	MII_Mode2
Bace2	MII_Mode2
Ulk4	MII_Mode2
Iqsec2	MII_Mode2
Rpusd1	MII_Mode2
Mul1	MII_Mode2
Slc7a1	MII_Mode2
Ggact	MII_Mode2
Pgm5	MII_Mode2
Ydjc	MII_Mode2
Acacb	MII_Mode2
Hps4	MII_Mode2
Tfap2e	MII_Mode2
Cdc25c	MII_Mode2
Rnf208	MII_Mode2
Preb	MII_Mode2
Lhfpl2	MII_Mode2
Mrps7	MII_Mode2
Pla2g4f	MII_Mode2
Cltb	MII_Mode2
Tprn	MII_Mode2
Tmem53	MII_Mode2
Cep120	MII_Mode2
Apoo-ps	MII_Mode2
Retreg2	MII_Mode2
Morn4	MII_Mode2
Oprd1	MII_Mode2
Gja10	MII_Mode2
Mblac2	MII_Mode2
Pusl1	MII_Mode2
Plxnb1	MII_Mode2
Ptrh1	MII_Mode2
Nudcd3	MII_Mode2
Dmac2	MII_Mode2
Gapdh	MII_Mode2
Tonsl	MII_Mode2
1500035N22Rik	MII_Mode2
Cdh24	MII_Mode2
Ufc1	MII_Mode2
Gm10155	MII_Mode2
Nrxn3	MII_Mode2
Gm10163	MII_Mode2
Rpl17-ps9	MII_Mode2
Vmn2r84	MII_Mode2
1700010D01Rik	MII_Mode2
Rec114	MII_Mode2
Zfas1	MII_Mode2
Itpa	MII_Mode2
Gm815	MII_Mode2
Ass1	MII_Mode2
Gm14418	MII_Mode2
Gm12033	MII_Mode2
Gapdh-ps16	MII_Mode2
Mymx	MII_Mode2
Gm12174	MII_Mode2
Gm12286	MII_Mode2
Pwwp4-ps	MII_Mode2
Gm13394	MII_Mode2
Gm15691	MII_Mode2
Zfp703	MII_Mode2
4930442L01Rik	MII_Mode2
Slc6a16	MII_Mode2
Vmn2r25	MII_Mode2
1810014B01Rik	MII_Mode2
Gm4335	MII_Mode2
1700096K18Rik	MII_Mode2
Gm34882	MII_Mode2
Rbakdn	MII_Mode2
Gm5907	MII_Mode2
Gm6218	MII_Mode2
Rpl17-ps3	MII_Mode2
Cox5a	MII_Mode3
Wnt3	MII_Mode3
Ccnd2	MII_Mode3
Acvr1b	MII_Mode3
Sult5a1	MII_Mode3
Rpl13	MII_Mode3
Timp1	MII_Mode3
Gtf2h4	MII_Mode3
Fkbp10	MII_Mode3
Gstt1	MII_Mode3
Tcirg1	MII_Mode3
Folr1	MII_Mode3
Aif1l	MII_Mode3
Nr1h3	MII_Mode3
Mdp1	MII_Mode3
Ikzf4	MII_Mode3
Mien1	MII_Mode3
Alkbh7	MII_Mode3
Prkd1	MII_Mode3
Lamb1	MII_Mode3
Apoc2	MII_Mode3
Atp5d	MII_Mode3
Ebi3	MII_Mode3
Fcgrt	MII_Mode3
Homer3	MII_Mode3
Ikbkg	MII_Mode3
Eno2	MII_Mode3
Emg1	MII_Mode3
Tmed4	MII_Mode3
Polr2e	MII_Mode3
Mapk13	MII_Mode3
Nes	MII_Mode3
Rasa4	MII_Mode3
Klf5	MII_Mode3
Ranbp1	MII_Mode3
Psmb4	MII_Mode3
Rps9	MII_Mode3
Zdhhc24	MII_Mode3
Slc4a3	MII_Mode3
Tmco6	MII_Mode3
Vwa7	MII_Mode3
Clic1	MII_Mode3
Ppp2r1a	MII_Mode3
Hapln4	MII_Mode3
Cabs1	MII_Mode3
Fhl2	MII_Mode3
Fbxw9	MII_Mode3
Hipk1	MII_Mode3
Acyp1	MII_Mode3
Slc1a7	MII_Mode3
Dynll1	MII_Mode3
Zmat5	MII_Mode3
Cox4i2	MII_Mode3
Tnfrsf13b	MII_Mode3
Myt1	MII_Mode3
Thg1l	MII_Mode3
Pgam1	MII_Mode3
Snapc2	MII_Mode3
Klhl3	MII_Mode3
Cox6c	MII_Mode3
Plekhg4	MII_Mode3
Gata2	MII_Mode3
Lage3	MII_Mode3
Slamf6	MII_Mode3
Zdhhc12	MII_Mode3
Trabd	MII_Mode3
Serac1	MII_Mode3
Abo	MII_Mode3
Med28	MII_Mode3
Bola1	MII_Mode3
Foxred2	MII_Mode3
Mrps18c	MII_Mode3
Srsf6	MII_Mode3
Zpbp2	MII_Mode3
Mmp9	MII_Mode3
Mafk	MII_Mode3
Stard3	MII_Mode3
Mfng	MII_Mode3
Psmb6	MII_Mode3
Gid4	MII_Mode3
Derl2	MII_Mode3
Atox1	MII_Mode3
Avpi1	MII_Mode3
Etnppl	MII_Mode3
Ahr	MII_Mode3
D8Ertd738e	MII_Mode3
Calm3	MII_Mode3
Rcn3	MII_Mode3
Plagl1	MII_Mode3
Mical1	MII_Mode3
Enpp3	MII_Mode3
Washc3	MII_Mode3
Fam241b	MII_Mode3
Slc29a3	MII_Mode3
Micu1	MII_Mode3
Uqcr11	MII_Mode3
Cobl	MII_Mode3
Fbxw11	MII_Mode3
Rhbdf1	MII_Mode3
Ltc4s	MII_Mode3
Fabp6	MII_Mode3
Rps27a	MII_Mode3
Mrps24	MII_Mode3
Myo19	MII_Mode3
Laptm4a	MII_Mode3
1700012B07Rik	MII_Mode3
Adi1	MII_Mode3
Rnaseh1	MII_Mode3
Adcy3	MII_Mode3
Pomc	MII_Mode3
Cluh	MII_Mode3
Tmem94	MII_Mode3
Fbf1	MII_Mode3
Llgl2	MII_Mode3
Nme2	MII_Mode3
Vamp2	MII_Mode3
Ntn1	MII_Mode3
Plcd3	MII_Mode3
Glrx5	MII_Mode3
Nrde2	MII_Mode3
Isca2	MII_Mode3
Amn	MII_Mode3
Atp5mpl	MII_Mode3
Kif26a	MII_Mode3
Sptlc1	MII_Mode3
Prxl2c	MII_Mode3
Pcbd2	MII_Mode3
B4galt7	MII_Mode3
Adcy2	MII_Mode3
Mrpl57	MII_Mode3
Rgcc	MII_Mode3
Adam7	MII_Mode3
Jph4	MII_Mode3
Myo10	MII_Mode3
Zfpm2	MII_Mode3
Ndufb9	MII_Mode3
Wdyhv1	MII_Mode3
Syngr1	MII_Mode3
Upk3a	MII_Mode3
Parvb	MII_Mode3
Myh9	MII_Mode3
Ppp1r1a	MII_Mode3
Litaf	MII_Mode3
Cyc1	MII_Mode3
Dgat1	MII_Mode3
Ly6e	MII_Mode3
Pla2g10	MII_Mode3
Dgcr8	MII_Mode3
Aifm3	MII_Mode3
Popdc2	MII_Mode3
Abcc5	MII_Mode3
Tmem41a	MII_Mode3
Cxadr	MII_Mode3
Cbr3	MII_Mode3
Atp5o	MII_Mode3
Sod1	MII_Mode3
Scaf4	MII_Mode3
Nr4a1	MII_Mode3
Amhr2	MII_Mode3
Frs3	MII_Mode3
Rhebl1	MII_Mode3
Hcfc1r1	MII_Mode3
Ptk7	MII_Mode3
Cnpy3	MII_Mode3
Guca1b	MII_Mode3
Mrpl28	MII_Mode3
Pdia2	MII_Mode3
Cuta	MII_Mode3
Mllt1	MII_Mode3
Snrpc	MII_Mode3
Clps	MII_Mode3
Tap2	MII_Mode3
Ltb	MII_Mode3
Gnl1	MII_Mode3
Smad4	MII_Mode3
Ppic	MII_Mode3
Tmem138	MII_Mode3
Ddb1	MII_Mode3
Sac3d1	MII_Mode3
Tm7sf2	MII_Mode3
Banf1	MII_Mode3
Cst6	MII_Mode3
Dkk1	MII_Mode3
Yif1a	MII_Mode3
Rce1	MII_Mode3
Slc29a2	MII_Mode3
Ehbp1l1	MII_Mode3
Arl2	MII_Mode3
Esrra	MII_Mode3
Ccnj	MII_Mode3
Gsto1	MII_Mode3
Vwa2	MII_Mode3
Alyref	MII_Mode3
Cbr2	MII_Mode3
Fasn	MII_Mode3
Arhgap19	MII_Mode3
Ogfod3	MII_Mode3
Fgf8	MII_Mode3
Tsr2	MII_Mode3
Prdx4	MII_Mode3
Ormdl2	MII_Mode3
St8sia5	MII_Mode3
Nnt	MII_Mode3
Ifitm1	MII_Mode3
Eps8l2	MII_Mode3
Sumf2	MII_Mode3
Tmc6	MII_Mode3
Shisa5	MII_Mode3
Jmjd8	MII_Mode3
Fbxl16	MII_Mode3
Pramel6	MII_Mode3
Rpl7-ps8	MII_Mode3
Ppil3	MII_Mode3
Pnkd	MII_Mode3
Dnajb2	MII_Mode3
Dnpep	MII_Mode3
Itm2c	MII_Mode3
Ecel1	MII_Mode3
Cdk18	MII_Mode3
Adcy10	MII_Mode3
Batf3	MII_Mode3
Vim	MII_Mode3
Slc2a8	MII_Mode3
Ak8	MII_Mode3
Dpm2	MII_Mode3
Dnm1	MII_Mode3
Dolpp1	MII_Mode3
Gapvd1	MII_Mode3
Camsap1	MII_Mode3
Ssna1	MII_Mode3
Chrna1	MII_Mode3
Nop10	MII_Mode3
Arhgap1	MII_Mode3
F2	MII_Mode3
Haus2	MII_Mode3
Gfra4	MII_Mode3
Slc23a2	MII_Mode3
Prom2	MII_Mode3
Ndufaf5	MII_Mode3
Pck1	MII_Mode3
Phactr3	MII_Mode3
Skil	MII_Mode3
Smad9	MII_Mode3
Dclk1	MII_Mode3
Wwtr1	MII_Mode3
Rab13	MII_Mode3
Pmvk	MII_Mode3
Pmf1	MII_Mode3
Oaz3	MII_Mode3
Cryz	MII_Mode3
Rps20	MII_Mode3
Smim27	MII_Mode3
B4galt1	MII_Mode3
Dctn3	MII_Mode3
Spaar	MII_Mode3
Clta	MII_Mode3
Slc35d1	MII_Mode3
Cdkn2c	MII_Mode3
Czib	MII_Mode3
Lrp8	MII_Mode3
Col9a2	MII_Mode3
Ndufs5	MII_Mode3
Mob3c	MII_Mode3
Tmem54	MII_Mode3
Zfp362	MII_Mode3
Ncdn	MII_Mode3
Csf3r	MII_Mode3
Yrdc	MII_Mode3
Plekhm2	MII_Mode3
Galntl5	MII_Mode3
Ube4b	MII_Mode3
Gabrd	MII_Mode3
Mmp23	MII_Mode3
Dvl1	MII_Mode3
Trmt44	MII_Mode3
Cgref1	MII_Mode3
Uchl1	MII_Mode3
Spacdr	MII_Mode3
Adcyap1r1	MII_Mode3
Tmem176b	MII_Mode3
Malsu1	MII_Mode3
Gsdme	MII_Mode3
Slc6a6	MII_Mode3
Bhlhe41	MII_Mode3
Ogg1	MII_Mode3
Smco2	MII_Mode3
Cand2	MII_Mode3
Tmem238	MII_Mode3
Rpl28	MII_Mode3
Cib1	MII_Mode3
Mesp2	MII_Mode3
Yif1b	MII_Mode3
Mrps11	MII_Mode3
Anapc15	MII_Mode3
Kctd13	MII_Mode3
Slc5a2	MII_Mode3
Hsd17b14	MII_Mode3
Rgs10	MII_Mode3
Polr3e	MII_Mode3
Pgap2	MII_Mode3
Was	MII_Mode3
Cstf2	MII_Mode3
Slc7a3	MII_Mode3
Eif4ebp1	MII_Mode3
Mrps31	MII_Mode3
Sall1	MII_Mode3
Mt4	MII_Mode3
Mt2	MII_Mode3
Mvb12a	MII_Mode3
Cox4i1	MII_Mode3
Crispld2	MII_Mode3
Mbtps1	MII_Mode3
Necab2	MII_Mode3
Ifi30	MII_Mode3
Lsm4	MII_Mode3
Ctrl	MII_Mode3
Psmb10	MII_Mode3
Cog2	MII_Mode3
Hinfp	MII_Mode3
Pin1	MII_Mode3
Tyk2	MII_Mode3
Polr2m	MII_Mode3
Fam219b	MII_Mode3
Cox7a2	MII_Mode3
Cmtm6	MII_Mode3
Nradd	MII_Mode3
Mlh1	MII_Mode3
Klhdc8b	MII_Mode3
Nlrp3	MII_Mode3
Arap1	MII_Mode3
Abcc10	MII_Mode3
Abcc4	MII_Mode3
Cntnap3	MII_Mode3
Ttc28	MII_Mode3
Eri3	MII_Mode3
Spata2l	MII_Mode3
Clec18a	MII_Mode3
Stard9	MII_Mode3
Nrxn2	MII_Mode3
Ppp1r16a	MII_Mode3
Tnks1bp1	MII_Mode3
Phka1	MII_Mode3
Poglut1	MII_Mode3
Ccs	MII_Mode3
Kctd7	MII_Mode3
Mrps17	MII_Mode3
Cbl	MII_Mode3
Cyb561a3	MII_Mode3
Scn10a	MII_Mode3
Prr7	MII_Mode3
Tle2	MII_Mode3
Cpne7	MII_Mode3
Unc13a	MII_Mode3
Tet3	MII_Mode3
Cxcl10	MII_Mode3
Nudt19	MII_Mode3
Tmem106a	MII_Mode3
Zfr2	MII_Mode3
Rubcnl	MII_Mode3
Otoa	MII_Mode3
Klhl35	MII_Mode3
Tnni3	MII_Mode3
Cdcp1	MII_Mode3
Tsen34	MII_Mode3
Cbarp	MII_Mode3
Arhgap45	MII_Mode3
Abca7	MII_Mode3
[truncated: 2,322 more rows]

## Sheet: zygote
zygote stage
gene_symbol	mode
Gpr107	zygote_Mode1
Ccm2	zygote_Mode1
Mkrn2	zygote_Mode1
Septin1	zygote_Mode1
Gm4532	zygote_Mode1
Acvrl1	zygote_Mode1
Tamalin	zygote_Mode1
Kcnn3	zygote_Mode1
Dbh	zygote_Mode1
Mmp11	zygote_Mode1
Zfp276	zygote_Mode1
Pcbp3	zygote_Mode1
Sema6b	zygote_Mode1
Cct3	zygote_Mode1
Tubb6	zygote_Mode1
Tubb5	zygote_Mode1
Tnk1	zygote_Mode1
Tcea3	zygote_Mode1
Marveld3	zygote_Mode1
Rtcb	zygote_Mode1
Capns1	zygote_Mode1
Folr1	zygote_Mode1
Npas1	zygote_Mode1
Fam98a	zygote_Mode1
Slc39a13	zygote_Mode1
Mov10	zygote_Mode1
Rhoc	zygote_Mode1
Metrn	zygote_Mode1
Armc6	zygote_Mode1
Lipe	zygote_Mode1
Yju2	zygote_Mode1
Dvl3	zygote_Mode1
Etv3	zygote_Mode1
Cyp4f18	zygote_Mode1
As3mt	zygote_Mode1
Homer3	zygote_Mode1
Rps6ka1	zygote_Mode1
Cavin1	zygote_Mode1
Ppan	zygote_Mode1
Kifc2	zygote_Mode1
Ikbkg	zygote_Mode1
Cnn2	zygote_Mode1
Mtfp1	zygote_Mode1
Dlst	zygote_Mode1
Pias4	zygote_Mode1
Chd5	zygote_Mode1
Letm1	zygote_Mode1
Mlxipl	zygote_Mode1
Atp4a	zygote_Mode1
Ube2m	zygote_Mode1
Pcyt1a	zygote_Mode1
Tfap4	zygote_Mode1
Bloc1s6	zygote_Mode1
Smpd4	zygote_Mode1
Ctns	zygote_Mode1
Ephb3	zygote_Mode1
Prss16	zygote_Mode1
Fblim1	zygote_Mode1
Osgep	zygote_Mode1
Susd2	zygote_Mode1
Bbs1	zygote_Mode1
Nsmf	zygote_Mode1
Slc4a1	zygote_Mode1
Slc4a3	zygote_Mode1
Qrich1	zygote_Mode1
B4galnt1	zygote_Mode1
Slc44a4	zygote_Mode1
Hapln4	zygote_Mode1
Relt	zygote_Mode1
Ubqln4	zygote_Mode1
Tbx1	zygote_Mode1
Mpo	zygote_Mode1
Elk1	zygote_Mode1
Vav2	zygote_Mode1
Snap47	zygote_Mode1
Kdsr	zygote_Mode1
Hyal1	zygote_Mode1
Nprl2	zygote_Mode1
Epn3	zygote_Mode1
Stx5a	zygote_Mode1
Slc47a1	zygote_Mode1
Grid2ip	zygote_Mode1
Vac14	zygote_Mode1
Adam19	zygote_Mode1
Zfp790	zygote_Mode1
Git1	zygote_Mode1
Gltp	zygote_Mode1
Cdh23	zygote_Mode1
Amotl1	zygote_Mode1
2200002J24Rik	zygote_Mode1
Cad	zygote_Mode1
Prdm15	zygote_Mode1
Trpv4	zygote_Mode1
Fhod1	zygote_Mode1
4931428F04Rik	zygote_Mode1
E2f4	zygote_Mode1
Galns	zygote_Mode1
Gata2	zygote_Mode1
Unkl	zygote_Mode1
Gdi1	zygote_Mode1
Dennd6b	zygote_Mode1
Egfl8	zygote_Mode1
Pdzd11	zygote_Mode1
Abo	zygote_Mode1
Gtf2ird2	zygote_Mode1
Camk1g	zygote_Mode1
Mpped2	zygote_Mode1
Mtif3	zygote_Mode1
Dyrk3	zygote_Mode1
Scube1	zygote_Mode1
Tox4	zygote_Mode1
Gsdma	zygote_Mode1
Pipox	zygote_Mode1
Timp2	zygote_Mode1
Cd40	zygote_Mode1
Mmp9	zygote_Mode1
Eya2	zygote_Mode1
Vmp1	zygote_Mode1
Anxa6	zygote_Mode1
Zkscan6	zygote_Mode1
Mapt	zygote_Mode1
Ctdnep1	zygote_Mode1
Acadvl	zygote_Mode1
Cd68	zygote_Mode1
Zfyve27	zygote_Mode1
Hsd17b1	zygote_Mode1
Psmc3ip	zygote_Mode1
Noxo1	zygote_Mode1
Sec14l4	zygote_Mode1
Tlcd1	zygote_Mode1
Cdc37	zygote_Mode1
Slc6a8	zygote_Mode1
Mtrf1l	zygote_Mode1
Snx3	zygote_Mode1
Traf3ip2	zygote_Mode1
Zwint	zygote_Mode1
Btbd11	zygote_Mode1
Mypn	zygote_Mode1
Micu1	zygote_Mode1
Rab36	zygote_Mode1
Jsrp1	zygote_Mode1
Slc5a4b	zygote_Mode1
Fstl3	zygote_Mode1
Hcn2	zygote_Mode1
Pdlim4	zygote_Mode1
Tns3	zygote_Mode1
Tcn2	zygote_Mode1
Osbp2	zygote_Mode1
Drg1	zygote_Mode1
Dbnl	zygote_Mode1
Amz2	zygote_Mode1
Id2	zygote_Mode1
Cenpo	zygote_Mode1
Hnf1b	zygote_Mode1
Mettl2	zygote_Mode1
Psmc5	zygote_Mode1
Ern1	zygote_Mode1
Tmem94	zygote_Mode1
Itgb4	zygote_Mode1
Mfsd11	zygote_Mode1
Rflnb	zygote_Mode1
Cacnb1	zygote_Mode1
Pcnx	zygote_Mode1
Fbln5	zygote_Mode1
Net1	zygote_Mode1
Evl	zygote_Mode1
Slc25a29	zygote_Mode1
Cinp	zygote_Mode1
Kif26a	zygote_Mode1
Mxd3	zygote_Mode1
Pitx1	zygote_Mode1
Samd8	zygote_Mode1
Ube2e1	zygote_Mode1
Ctsb	zygote_Mode1
Elp3	zygote_Mode1
Ppp3cc	zygote_Mode1
Itm2b	zygote_Mode1
Slc7a8	zygote_Mode1
Mtss1	zygote_Mode1
Trmu	zygote_Mode1
Rangap1	zygote_Mode1
Xpnpep3	zygote_Mode1
Aco2	zygote_Mode1
Nckap1l	zygote_Mode1
Txndc11	zygote_Mode1
Dnaaf8	zygote_Mode1
Gpt	zygote_Mode1
Gfus	zygote_Mode1
Gsdmd	zygote_Mode1
Ly6c2	zygote_Mode1
Tymp	zygote_Mode1
Cmss1	zygote_Mode1
Lztr1	zygote_Mode1
Ypel1	zygote_Mode1
Dgkg	zygote_Mode1
Ildr1	zygote_Mode1
Fam3b	zygote_Mode1
Wnt10b	zygote_Mode1
Faim2	zygote_Mode1
Asic1	zygote_Mode1
Nr4a1	zygote_Mode1
Krt18	zygote_Mode1
Amhr2	zygote_Mode1
Prr13	zygote_Mode1
Sympk	zygote_Mode1
Rpp14	zygote_Mode1
Htd2	zygote_Mode1
Kcnk5	zygote_Mode1
Celsr3	zygote_Mode1
Zscan10	zygote_Mode1
Tfeb	zygote_Mode1
Cpne5	zygote_Mode1
Slc37a1	zygote_Mode1
Themis3	zygote_Mode1
Tedc2	zygote_Mode1
Epas1	zygote_Mode1
Pgap6	zygote_Mode1
Rgs11	zygote_Mode1
Rfx2	zygote_Mode1
Acsbg3	zygote_Mode1
Cyp4f41-ps	zygote_Mode1
Zfp871	zygote_Mode1
Lims2	zygote_Mode1
Cndp2	zygote_Mode1
Fth1	zygote_Mode1
Rab3il1	zygote_Mode1
Mrpl16	zygote_Mode1
Otub1	zygote_Mode1
Rps6kb2	zygote_Mode1
Ighmbp2	zygote_Mode1
Cnih2	zygote_Mode1
Aldh3b1	zygote_Mode1
Tesmin	zygote_Mode1
Efemp2	zygote_Mode1
Lrp5	zygote_Mode1
Ehbp1l1	zygote_Mode1
Capn1	zygote_Mode1
Lgals12	zygote_Mode1
Gsto2	zygote_Mode1
Pnliprp2	zygote_Mode1
3110040N11Rik	zygote_Mode1
Cbr2	zygote_Mode1
Slc16a3	zygote_Mode1
Fn3k	zygote_Mode1
Scd3	zygote_Mode1
Kcnip2	zygote_Mode1
Slc6a20b	zygote_Mode1
Hsd17b10	zygote_Mode1
Padi3	zygote_Mode1
Padi1	zygote_Mode1
Rdh5	zygote_Mode1
Cdk2	zygote_Mode1
Pmel	zygote_Mode1
Nabp2	zygote_Mode1
Hsd17b6	zygote_Mode1
Ttc4	zygote_Mode1
Adam8	zygote_Mode1
Tubgcp2	zygote_Mode1
Eps8l2	zygote_Mode1
Tmem192	zygote_Mode1
Pfkfb4	zygote_Mode1
Uqcrc1	zygote_Mode1
Rab40c	zygote_Mode1
Clec3b	zygote_Mode1
Pgm1	zygote_Mode1
Hgs	zygote_Mode1
Bcs1l	zygote_Mode1
Atic	zygote_Mode1
Obsl1	zygote_Mode1
2810459M11Rik	zygote_Mode1
Cops7b	zygote_Mode1
Ecel1	zygote_Mode1
Thap4	zygote_Mode1
Rab17	zygote_Mode1
Asb1	zygote_Mode1
Lct	zygote_Mode1
Tfcp2l1	zygote_Mode1
Arl8a	zygote_Mode1
Adipor1	zygote_Mode1
Rgl1	zygote_Mode1
Vangl2	zygote_Mode1
Mpzl1	zygote_Mode1
Soat1	zygote_Mode1
Nek2	zygote_Mode1
Ddr2	zygote_Mode1
Serpinc1	zygote_Mode1
Eng	zygote_Mode1
Dnm1	zygote_Mode1
Fibcd1	zygote_Mode1
BC005624	zygote_Mode1
Stom	zygote_Mode1
Mamdc4	zygote_Mode1
Dph7	zygote_Mode1
Cybrd1	zygote_Mode1
Ube2l6	zygote_Mode1
Cd82	zygote_Mode1
Tspan18	zygote_Mode1
Creb3l1	zygote_Mode1
Harbi1	zygote_Mode1
Pacsin3	zygote_Mode1
Ndufaf1	zygote_Mode1
Chac1	zygote_Mode1
Rpusd2	zygote_Mode1
Spef1	zygote_Mode1
Bfsp1	zygote_Mode1
Sec23b	zygote_Mode1
Slc52a3	zygote_Mode1
Tbc1d20	zygote_Mode1
Mylk2	zygote_Mode1
Cdk5rap1	zygote_Mode1
Aurka	zygote_Mode1
Ptpn1	zygote_Mode1
Dok5	zygote_Mode1
Psma7	zygote_Mode1
Zgpat	zygote_Mode1
Zbtb46	zygote_Mode1
Gnb4	zygote_Mode1
Actl6a	zygote_Mode1
Acad9	zygote_Mode1
Cog6	zygote_Mode1
Ppm1l	zygote_Mode1
Olfml3	zygote_Mode1
Adam15	zygote_Mode1
Faxc	zygote_Mode1
Snx30	zygote_Mode1
Bspry	zygote_Mode1
Aco1	zygote_Mode1
Aptx	zygote_Mode1
Ubap1	zygote_Mode1
St3gal3	zygote_Mode1
Ttc39a	zygote_Mode1
Cpt2	zygote_Mode1
Mycl	zygote_Mode1
Kif17	zygote_Mode1
Ak2	zygote_Mode1
Stmn1	zygote_Mode1
Slc30a2	zygote_Mode1
Map7d1	zygote_Mode1
Csf3r	zygote_Mode1
Wasf2	zygote_Mode1
Smpdl3b	zygote_Mode1
Car6	zygote_Mode1
Masp2	zygote_Mode1
Pmpcb	zygote_Mode1
Pex10	zygote_Mode1
Nelfa	zygote_Mode1
Nrbp1	zygote_Mode1
Chrna9	zygote_Mode1
Paics	zygote_Mode1
Tfip11	zygote_Mode1
Aldh2	zygote_Mode1
Acad10	zygote_Mode1
P2rx7	zygote_Mode1
P2rx4	zygote_Mode1
Camkk2	zygote_Mode1
Dhx37	zygote_Mode1
Aacs	zygote_Mode1
Mfsd7a	zygote_Mode1
Ddx51	zygote_Mode1
Dtx1	zygote_Mode1
Rpl6	zygote_Mode1
Ptcd1	zygote_Mode1
Cdx2	zygote_Mode1
Slc46a3	zygote_Mode1
Irf5	zygote_Mode1
Ahcyl2	zygote_Mode1
Casp2	zygote_Mode1
Mkrn1	zygote_Mode1
Add2	zygote_Mode1
Nup210	zygote_Mode1
Bhlhe40	zygote_Mode1
Rad52	zygote_Mode1
Ddx47	zygote_Mode1
Ldhb	zygote_Mode1
Bcat1	zygote_Mode1
Cand2	zygote_Mode1
Ift122	zygote_Mode1
Vamp1	zygote_Mode1
E130112N10Rik	zygote_Mode1
Tnfrsf1a	zygote_Mode1
Tead4	zygote_Mode1
Strn4	zygote_Mode1
Mzf1	zygote_Mode1
Mark4	zygote_Mode1
Gipr	zygote_Mode1
Tmem238	zygote_Mode1
U2af2	zygote_Mode1
Siglece	zygote_Mode1
Kctd15	zygote_Mode1
Fam189a1	zygote_Mode1
Lrrc28	zygote_Mode1
Psmd8	zygote_Mode1
Stard10	zygote_Mode1
Mrpl48	zygote_Mode1
Ppme1	zygote_Mode1
Rabep2	zygote_Mode1
Phkg2	zygote_Mode1
Uqcrc2	zygote_Mode1
Vwa3a	zygote_Mode1
Rbm10	zygote_Mode1
Cdk16	zygote_Mode1
Plp2	zygote_Mode1
Praf2	zygote_Mode1
Pqbp1	zygote_Mode1
Asb12	zygote_Mode1
Awat2	zygote_Mode1
Haus7	zygote_Mode1
Bgn	zygote_Mode1
Fam3a	zygote_Mode1
Erlin2	zygote_Mode1
Sh3rf1	zygote_Mode1
Nkd1	zygote_Mode1
Tnpo2	zygote_Mode1
Zfp821	zygote_Mode1
Ist1	zygote_Mode1
Cog4	zygote_Mode1
Nudt21	zygote_Mode1
Mt2	zygote_Mode1
Arl2bp	zygote_Mode1
Mmp15	zygote_Mode1
B3gnt3	zygote_Mode1
Jak3	zygote_Mode1
Mthfsd	zygote_Mode1
6430548M08Rik	zygote_Mode1
1700030J22Rik	zygote_Mode1
Tsnaxip1	zygote_Mode1
Zfp90	zygote_Mode1
Wwp2	zygote_Mode1
Chst5	zygote_Mode1
Aars	zygote_Mode1
Vps26b	zygote_Mode1
Alg9	zygote_Mode1
Bud13	zygote_Mode1
Nlrx1	zygote_Mode1
Slc37a4	zygote_Mode1
C2cd2l	zygote_Mode1
Pin1	zygote_Mode1
Ldlr	zygote_Mode1
Paqr5	zygote_Mode1
Nr2e3	zygote_Mode1
Pkm	zygote_Mode1
Man2c1	zygote_Mode1
1700017B05Rik	zygote_Mode1
Mpi	zygote_Mode1
Tspan3	zygote_Mode1
Loxl1	zygote_Mode1
Snx1	zygote_Mode1
Spg21	zygote_Mode1
Lctl	zygote_Mode1
Fbxl2	zygote_Mode1
Gorasp1	zygote_Mode1
Rab6b	zygote_Mode1
Col6a4	zygote_Mode1
Nckipsd	zygote_Mode1
Qars	zygote_Mode1
Fhl3	zygote_Mode1
Pygm	zygote_Mode1
6820408C15Rik	zygote_Mode1
Alas1	zygote_Mode1
Pdxk	zygote_Mode1
Smap2	zygote_Mode1
Nfyc	zygote_Mode1
Rasgrp2	zygote_Mode1
Nol12	zygote_Mode1
Ybey	zygote_Mode1
Gga1	zygote_Mode1
Card10	zygote_Mode1
Mgll	zygote_Mode1
Rac2	zygote_Mode1
Wnt6	zygote_Mode1
Szt2	zygote_Mode1
Gm5134	zygote_Mode1
Noc4l	zygote_Mode1
Lpp	zygote_Mode1
Fhip2a	zygote_Mode1
Ppip5k1	zygote_Mode1
Pdpr	zygote_Mode1
Smyd5	zygote_Mode1
Rbm4b	zygote_Mode1
Engase	zygote_Mode1
Klf9	zygote_Mode1
Gde1	zygote_Mode1
Cdkl4	zygote_Mode1
Tesk2	zygote_Mode1
Phka1	zygote_Mode1
Rasl10a	zygote_Mode1
Zdhhc14	zygote_Mode1
Nipsnap1	zygote_Mode1
Ramp1	zygote_Mode1
AI661453	zygote_Mode1
Rasd2	zygote_Mode1
Fras1	zygote_Mode1
Colgalt1	zygote_Mode1
Cby2	zygote_Mode1
Tjp3	zygote_Mode1
Xrra1	zygote_Mode1
1810055G02Rik	zygote_Mode1
Brsk1	zygote_Mode1
Kank4	zygote_Mode1
Tmem98	zygote_Mode1
Galm	zygote_Mode1
Leng8	zygote_Mode1
Slc51a	zygote_Mode1
Abca7	zygote_Mode1
Tk2	zygote_Mode1
Misp	zygote_Mode1
Hykk	zygote_Mode1
Gramd4	zygote_Mode1
Odf3l2	zygote_Mode1
Tmem63b	zygote_Mode1
Ptpn23	zygote_Mode1
Slc18a1	zygote_Mode1
Chst12	zygote_Mode1
Eipr1	zygote_Mode1
Tbc1d9b	zygote_Mode1
Man1b1	zygote_Mode1
Cc2d1a	zygote_Mode1
Dnajc12	zygote_Mode1
Decr2	zygote_Mode1
Plch1	zygote_Mode1
Lin37	zygote_Mode1
Arhgap33	zygote_Mode1
Stag3	zygote_Mode1
Pml	zygote_Mode1
Xpnpep2	zygote_Mode1
Tspan15	zygote_Mode1
Trmt12	zygote_Mode1
Gemin5	zygote_Mode1
Capn15	zygote_Mode1
Map4k1	zygote_Mode1
Letmd1	zygote_Mode1
Pafah2	zygote_Mode1
H2-DMb2	zygote_Mode1
Fdxacb1	zygote_Mode1
Ano10	zygote_Mode1
Snn	zygote_Mode1
Slc24a2	zygote_Mode1
Spon1	zygote_Mode1
Mylip	zygote_Mode1
Ovca2	zygote_Mode1
Kcnh2	zygote_Mode1
Zfp384	zygote_Mode1
Pcp4l1	zygote_Mode1
Egr1	zygote_Mode1
Uqcrfs1	zygote_Mode1
Mesd	zygote_Mode1
Fndc4	zygote_Mode1
Reep2	zygote_Mode1
Samd10	zygote_Mode1
Rnh1	zygote_Mode1
Mybpc2	zygote_Mode1
Shank1	zygote_Mode1
Alpk3	zygote_Mode1
Bloc1s5	zygote_Mode1
Mtg1	zygote_Mode1
Arpin	zygote_Mode1
Foxred1	zygote_Mode1
Myo16	zygote_Mode1
Atpsckmt	zygote_Mode1
Atp6v1g1	zygote_Mode1
Tbc1d25	zygote_Mode1
Hexdc	zygote_Mode1
Slc9a8	zygote_Mode1
Asb6	zygote_Mode1
Cdsn	zygote_Mode1
Zer1	zygote_Mode1
Alg2	zygote_Mode1
Nhsl1	zygote_Mode1
Pcif1	zygote_Mode1
Endov	zygote_Mode1
Klhdc4	zygote_Mode1
Ppp1ca	zygote_Mode1
Slc25a28	zygote_Mode1
Mybbp1a	zygote_Mode1
Dgkz	zygote_Mode1
Matn1	zygote_Mode1
Nrl	zygote_Mode1
Kremen2	zygote_Mode1
Cyp2s1	zygote_Mode1
Camta2	zygote_Mode1
Rcsd1	zygote_Mode1
Erg	zygote_Mode1
Atp1a3	zygote_Mode1
Slc19a2	zygote_Mode1
Padi6	zygote_Mode1
Npnt	zygote_Mode1
Irgq	zygote_Mode1
Prkd2	zygote_Mode1
Inava	zygote_Mode1
D11Wsu47e	zygote_Mode1
Coro2b	zygote_Mode1
Pgm5	zygote_Mode1
Rhod	zygote_Mode1
Arsb	zygote_Mode1
Kank3	zygote_Mode1
Slc35e2	zygote_Mode1
Abhd14a	zygote_Mode1
Ubash3a	zygote_Mode1
Gjb5	zygote_Mode1
Mgat3	zygote_Mode1
Cux2	zygote_Mode1
Pla2g6	zygote_Mode1
Itpr3	zygote_Mode1
Dcst1	zygote_Mode1
Nmnat2	zygote_Mode1
Mamstr	zygote_Mode1
Ccdc63	zygote_Mode1
Pnpla1	zygote_Mode1
2510009E07Rik	zygote_Mode1
Pxylp1	zygote_Mode1
Rbm20	zygote_Mode1
Tmem145	zygote_Mode1
Zfp469	zygote_Mode1
Ncmap	zygote_Mode1
Cdc25c	zygote_Mode1
Adig	zygote_Mode1
Camsap3	zygote_Mode1
9930012K11Rik	zygote_Mode1
Isca1	zygote_Mode1
Gm4779	zygote_Mode1
Poln	zygote_Mode1
Nudt18	zygote_Mode1
Hs6st1	zygote_Mode1
2410002F23Rik	zygote_Mode1
Onecut3	zygote_Mode1
Ddx28	zygote_Mode1
Pigz	zygote_Mode1
Ccdc42	zygote_Mode1
Naa11	zygote_Mode1
Eid2	zygote_Mode1
Stxbp6	zygote_Mode1
Slc25a23	zygote_Mode1
Jrk	zygote_Mode1
Spesp1	zygote_Mode1
Pip5kl1	zygote_Mode1
Gpr1	zygote_Mode1
Zbtb21	zygote_Mode1
Prr15l	zygote_Mode1
Lrrc4b	zygote_Mode1
Irs3	zygote_Mode1
Nccrp1	zygote_Mode1
Paxx	zygote_Mode1
Ubiad1	zygote_Mode1
Zc3hav1l	zygote_Mode1
Hs3st3a1	zygote_Mode1
Kcna1	zygote_Mode1
C2cd4a	zygote_Mode1
Rgmb	zygote_Mode1
Tenm4	zygote_Mode1
Asb8	zygote_Mode1
Gng7	zygote_Mode1
Gli2	zygote_Mode1
Inka2	zygote_Mode1
Rtbdn	zygote_Mode1
Mex3d	zygote_Mode1
Dcun1d3	zygote_Mode1
Pkd1l3	zygote_Mode1
Bmyc	zygote_Mode1
Myoz3	zygote_Mode1
Ccdc71	zygote_Mode1
Tmem241	zygote_Mode1
Zfpm1	zygote_Mode1
Morn4	zygote_Mode1
2810025M15Rik	zygote_Mode1
2610318N02Rik	zygote_Mode1
Bpifc	zygote_Mode1
Tcf19	zygote_Mode1
Fbxo46	zygote_Mode1
Lypd6	zygote_Mode1
Zfp61	zygote_Mode1
Pgbd5	zygote_Mode1
Slc29a4	zygote_Mode1
Tmem125	zygote_Mode1
Olfml1	zygote_Mode1
Mblac2	zygote_Mode1
Ncald	zygote_Mode1
Cbr1	zygote_Mode1
AU021092	zygote_Mode1
Krt71	zygote_Mode1
Mtcl1	zygote_Mode1
Babam2	zygote_Mode1
Zfp622	zygote_Mode1
Ppp6r1	zygote_Mode1
Tmem106c	zygote_Mode1
Junb	zygote_Mode1
Fank1	zygote_Mode1
Mapk14	zygote_Mode1
Gm9920	zygote_Mode1
Lysmd1	zygote_Mode1
Sirt5	zygote_Mode1
Klk13	zygote_Mode1
Umodl1	zygote_Mode1
Arfgap3	zygote_Mode1
Vapb	zygote_Mode1
Pabpc1l	zygote_Mode1
Zfp869	zygote_Mode1
Ano9	zygote_Mode1
Zscan22	zygote_Mode1
Tafa5	zygote_Mode1
Naaladl1	zygote_Mode1
B4galnt4	zygote_Mode1
Ppp4r1l-ps	zygote_Mode1
Cnot10	zygote_Mode1
Cars2	zygote_Mode1
Gpr50	zygote_Mode1
Ptafr	zygote_Mode1
Nfil3	zygote_Mode1
Armc7	zygote_Mode1
Dmac2	zygote_Mode1
Antkmt	zygote_Mode1
Spop	zygote_Mode1
Prtn3	zygote_Mode1
Itpk1	zygote_Mode1
Trim31	zygote_Mode1
Mmel1	zygote_Mode1
Nrf1	zygote_Mode1
Cds2	zygote_Mode1
0610039K10Rik	zygote_Mode1
Eno1b	zygote_Mode1
Vpreb1	zygote_Mode1
Ppp2r5d	zygote_Mode1
Ptk2b	zygote_Mode1
Alox5ap	zygote_Mode1
Chst8	zygote_Mode1
Irak2	zygote_Mode1
Eno3	zygote_Mode1
Clasrp	zygote_Mode1
Gm14173	zygote_Mode1
Cracr2a	zygote_Mode1
Dlgap4	zygote_Mode1
Tmem91	zygote_Mode1
Odf1	zygote_Mode1
Hsh2d	zygote_Mode1
Slc2a7	zygote_Mode1
Gak	zygote_Mode1
Nectin2	zygote_Mode1
Rpl17	zygote_Mode1
Nsl1	zygote_Mode1
Mppe1	zygote_Mode1
Actg1	zygote_Mode1
Pstk	zygote_Mode1
Ldha	zygote_Mode1
Bcl9l	zygote_Mode1
Lrmda	zygote_Mode1
Arhgap22	zygote_Mode1
Krt73	zygote_Mode1
Platr26	zygote_Mode1
Gm23969	zygote_Mode1
Anks6	zygote_Mode1
Olfr639	zygote_Mode1
Dmrtc1c1	zygote_Mode1
Syngap1	zygote_Mode1
Il2rb	zygote_Mode1
Flnc	zygote_Mode1
Gstm6	zygote_Mode1
Selenbp2	zygote_Mode1
Cacng7	zygote_Mode1
Gmppb	zygote_Mode1
Art5	zygote_Mode1
Slc6a21	zygote_Mode1
Gm572	zygote_Mode1
Zmynd12	zygote_Mode1
Foxe1	zygote_Mode1
Gm10327	zygote_Mode1
2510002D24Rik	zygote_Mode1
Eef1g	zygote_Mode1
Mta2	zygote_Mode1
Gm10364	zygote_Mode1
Eddm3b	zygote_Mode1
Noxred1	zygote_Mode1
Gm9	zygote_Mode1
Eme2	zygote_Mode1
D2hgdh	zygote_Mode1
Insyn2a	zygote_Mode1
Iqck	zygote_Mode1
Mob3b	zygote_Mode1
4632427E13Rik	zygote_Mode1
Slc22a13	zygote_Mode1
Osgin1	zygote_Mode1
Snrnp40	zygote_Mode1
Cox7a1	zygote_Mode1
C5ar2	zygote_Mode1
Ehd2	zygote_Mode1
Defa30	zygote_Mode1
S100a16	zygote_Mode1
Tox2	zygote_Mode1
Lrrc31	zygote_Mode1
Itpa	zygote_Mode1
Itpripl1	zygote_Mode1
Olfr1198	zygote_Mode1
Olfr1173	zygote_Mode1
Aldh3b2	zygote_Mode1
Smim41	zygote_Mode1
Txnrd2	zygote_Mode1
Acsf2	zygote_Mode1
Mog	zygote_Mode1
Trav13-1	zygote_Mode1
G6pc	zygote_Mode1
Dph1	zygote_Mode1
Nlrp12	zygote_Mode1
Trim71	zygote_Mode1
Magea8	zygote_Mode1
H2-DMb1	zygote_Mode1
Gm12161	zygote_Mode1
Rpl19-ps11	zygote_Mode1
Rpl7-ps9	zygote_Mode1
Gm15455	zygote_Mode1
Gm14138	zygote_Mode1
Rplp0-ps1	zygote_Mode1
Rpsa-ps5	zygote_Mode1
Gm13292	zygote_Mode1
Trav13-3	zygote_Mode1
Rpsa-ps9	zygote_Mode1
Gm11185	zygote_Mode1
Gm11405	zygote_Mode1
Gm11478	zygote_Mode1
Rpl17-ps4	zygote_Mode1
3010001F23Rik	zygote_Mode1
Mdrl	zygote_Mode1
Gm11423	zygote_Mode1
Gm15915	zygote_Mode1
Gm4846	zygote_Mode1
Gm6787	zygote_Mode1
Gm16618	zygote_Mode1
4930481A15Rik	zygote_Mode1
Mroh3	zygote_Mode1
Gm13203	zygote_Mode1
Mfsd14a	zygote_Mode1
Gm17046	zygote_Mode1
Plut	zygote_Mode1
Scnm1	zygote_Mode1
Snord55	zygote_Mode1
Trav4-3	zygote_Mode1
Ldlrad2	zygote_Mode1
Gm20826	zygote_Mode1
Gm15921	zygote_Mode1
Tdpoz5	zygote_Mode1
Gm5445	zygote_Mode1
LOC100041712	zygote_Mode1
Gm21244	zygote_Mode1
Gm10359	zygote_Mode1
Eif4a3l1	zygote_Mode1
Rhox5	zygote_Mode1
LOC118568473	zygote_Mode1
Dynlt1f	zygote_Mode1
LOC100039010	zygote_Mode1
Gm12671	zygote_Mode1
Dcpp1	zygote_Mode1
Gm16367	zygote_Mode1
4933433G15Rik	zygote_Mode1
Cdiptos	zygote_Mode1
Gm5421	zygote_Mode1
1700007L15Rik	zygote_Mode1
Tnfsf12	zygote_Mode1
1700022N22Rik	zygote_Mode1
E230029C05Rik	zygote_Mode1
Gm26644	zygote_Mode1
Gm5523	zygote_Mode1
4933404O12Rik	zygote_Mode1
Gm7765	zygote_Mode1
Gm5177	zygote_Mode1
Gm2076	zygote_Mode1
Gm29538	zygote_Mode1
Tubb4b-ps2	zygote_Mode1
Gm6501	zygote_Mode1
Gm28071	zygote_Mode1
1700016A09Rik	zygote_Mode1
Tdpoz6	zygote_Mode1
Tigd5	zygote_Mode1
Gm4610	zygote_Mode1
4930558C23Rik	zygote_Mode1
5033403H07Rik	zygote_Mode1
Gm5723	zygote_Mode1
Gm5586	zygote_Mode1
Gm4565	zygote_Mode1
Gm20751	zygote_Mode1
Aurkc-ps	zygote_Mode1
Gm38947	zygote_Mode1
1700012D14Rik	zygote_Mode1
Gm7850	zygote_Mode1
Gm34655	zygote_Mode1
Gm47113	zygote_Mode1
Gm5425	zygote_Mode1
Gm9585	zygote_Mode1
4933411E08Rik	zygote_Mode1
Gm9035	zygote_Mode1
Gm36908	zygote_Mode1
Gm4798	zygote_Mode1
F630042J09Rik	zygote_Mode1
Gm4291	zygote_Mode1
Gm8341	zygote_Mode1
Gm4600	zygote_Mode1
E130008D07Rik	zygote_Mode1
Gm5698	zygote_Mode1
Rpl19-ps7	zygote_Mode1
Gm6883	zygote_Mode1
Tmem223	zygote_Mode1
Gm8717	zygote_Mode1
Gm4840	zygote_Mode1
Rps6ka4	zygote_Mode1
Gm24950	zygote_Mode1
Mir692-2	zygote_Mode1
Pdgfb	zygote_Mode2
Tom1l2	zygote_Mode2
Zfp385a	zygote_Mode2
Btn1a1	zygote_Mode2
Dnmt3l	zygote_Mode2
Dnajc5	zygote_Mode2
Gnb1l	zygote_Mode2
Mapk7	zygote_Mode2
Kctd10	zygote_Mode2
Poldip2	zygote_Mode2
Agpat3	zygote_Mode2
Ckb	zygote_Mode2
Acp5	zygote_Mode2
Mef2d	zygote_Mode2
Snd1	zygote_Mode2
Slc19a1	zygote_Mode2
Ergic1	zygote_Mode2
Akr1b3	zygote_Mode2
Coasy	zygote_Mode2
Nup214	zygote_Mode2
Ltbp2	zygote_Mode2
Smg9	zygote_Mode2
Borcs8	zygote_Mode2
Il17ra	zygote_Mode2
Sult2b1	zygote_Mode2
Gm5897	zygote_Mode2
Dgcr6	zygote_Mode2
Ercc1	zygote_Mode2
Ruvbl2	zygote_Mode2
Phb2	zygote_Mode2
Wwox	zygote_Mode2
Myo9b	zygote_Mode2
Rrnad1	zygote_Mode2
Sh2b2	zygote_Mode2
Man2b1	zygote_Mode2
Txn2	zygote_Mode2
Hmox1	zygote_Mode2
Zfp592	zygote_Mode2
Uqcc1	zygote_Mode2
Ptbp1	zygote_Mode2
Eif1b	zygote_Mode2
Vars	zygote_Mode2
Khsrp	zygote_Mode2
Abhd8	zygote_Mode2
Ift22	zygote_Mode2
Brme1	zygote_Mode2
Kcnq1	zygote_Mode2
Ppp2cb	zygote_Mode2
Zfp296	zygote_Mode2
Zfp651	zygote_Mode2
Nit1	zygote_Mode2
Rnf166	zygote_Mode2
Gorasp2	zygote_Mode2
Atf6b	zygote_Mode2
Nat9	zygote_Mode2
Surf1	zygote_Mode2
Mapkapk2	zygote_Mode2
Dnttip1	zygote_Mode2
Nek8	zygote_Mode2
Tnfaip1	zygote_Mode2
Pgs1	zygote_Mode2
Birc5	zygote_Mode2
Nkiras2	zygote_Mode2
Cyb5r3	zygote_Mode2
Gdf9	zygote_Mode2
Ybx2	zygote_Mode2
Pnpo	zygote_Mode2
Copz2	zygote_Mode2
Fxr2	zygote_Mode2
Sart3	zygote_Mode2
Isyna1	zygote_Mode2
Fkbp8	zygote_Mode2
Mydgf	zygote_Mode2
Esr1	zygote_Mode2
Cdk1	zygote_Mode2
Ap3d1	zygote_Mode2
Phlda1	zygote_Mode2
Stc2	zygote_Mode2
Jade2	zygote_Mode2
Pold2	zygote_Mode2
Arsg	zygote_Mode2
Jpt1	zygote_Mode2
Slc25a19	zygote_Mode2
Recql5	zygote_Mode2
Ubtf	zygote_Mode2
Dcakd	zygote_Mode2
Esr2	zygote_Mode2
Otub2	zygote_Mode2
Abcd4	zygote_Mode2
Mlh3	zygote_Mode2
Tgfb3	zygote_Mode2
Xrcc3	zygote_Mode2
Aopep	zygote_Mode2
Lman2	zygote_Mode2
Tert	zygote_Mode2
4933413J09Rik	zygote_Mode2
Lcp1	zygote_Mode2
Dnajc15	zygote_Mode2
Trim35	zygote_Mode2
Pdlim2	zygote_Mode2
Mettl3	zygote_Mode2
Dcaf11	zygote_Mode2
Tef	zygote_Mode2
Cacna1i	zygote_Mode2
Csnk1e	zygote_Mode2
Ttll1	zygote_Mode2
Wbp2nl	zygote_Mode2
Litaf	zygote_Mode2
Rogdi	zygote_Mode2
Pycrl	zygote_Mode2
Ly6e	zygote_Mode2
Miox	zygote_Mode2
Atp5o	zygote_Mode2
Itsn1	zygote_Mode2
Fmnl3	zygote_Mode2
Serinc2	zygote_Mode2
Bmp15	zygote_Mode2
Poc1a	zygote_Mode2
Gtpbp2	zygote_Mode2
Rrp36	zygote_Mode2
Abcg1	zygote_Mode2
Prss30	zygote_Mode2
Sox8	zygote_Mode2
Polr2d	zygote_Mode2
Nelfe	zygote_Mode2
Afg3l2	zygote_Mode2
Fech	zygote_Mode2
Ppp2r5b	zygote_Mode2
Mrpl21	zygote_Mode2
Klc2	zygote_Mode2
Rab1b	zygote_Mode2
Mus81	zygote_Mode2
Men1	zygote_Mode2
Bad	zygote_Mode2
Dnajc4	zygote_Mode2
Pcyt2	zygote_Mode2
Aspscr1	zygote_Mode2
Lrrc45	zygote_Mode2
Rfng	zygote_Mode2
Cd7	zygote_Mode2
Cpn1	zygote_Mode2
Mfsd13a	zygote_Mode2
Actr1a	zygote_Mode2
Sufu	zygote_Mode2
Fam120c	zygote_Mode2
Fgd1	zygote_Mode2
Jph3	zygote_Mode2
Zfp511	zygote_Mode2
Cd151	zygote_Mode2
Cant1	zygote_Mode2
Gaa	zygote_Mode2
Shisa5	zygote_Mode2
Pigq	zygote_Mode2
Zdhhc3	zygote_Mode2
Smad7	zygote_Mode2
Slco5a1	zygote_Mode2
Zfp142	zygote_Mode2
Rhbdd1	zygote_Mode2
Cnot9	zygote_Mode2
Pde6d	zygote_Mode2
Gpr35	zygote_Mode2
Tmem163	zygote_Mode2
Marco	zygote_Mode2
Rbbp5	zygote_Mode2
Coq8a	zygote_Mode2
Pigc	zygote_Mode2
Pmpca	zygote_Mode2
Card9	zygote_Mode2
Patl2	zygote_Mode2
Atg13	zygote_Mode2
Arhgap1	zygote_Mode2
Smox	zygote_Mode2
Rae1	zygote_Mode2
Phactr3	zygote_Mode2
Fabp5	zygote_Mode2
Sall4	zygote_Mode2
Rprd1b	zygote_Mode2
Ndufb5	zygote_Mode2
Zbtb7b	zygote_Mode2
Gba2	zygote_Mode2
Echdc2	zygote_Mode2
Kcnq4	zygote_Mode2
Slc2a1	zygote_Mode2
Pithd1	zygote_Mode2
Tmem50a	zygote_Mode2
Inpp5b	zygote_Mode2
Necap2	zygote_Mode2
Per3	zygote_Mode2
Abcb8	zygote_Mode2
Draxin	zygote_Mode2
Rnf4	zygote_Mode2
Slc10a6	zygote_Mode2
Shroom3	zygote_Mode2
Pitpnm2	zygote_Mode2
Rimbp2	zygote_Mode2
Pgam5	zygote_Mode2
Pxn	zygote_Mode2
Ube3b	zygote_Mode2
Rbm19	zygote_Mode2
Plbd2	zygote_Mode2
Aimp2	zygote_Mode2
Cpsf4	zygote_Mode2
Klhdc10	zygote_Mode2
Gars	zygote_Mode2
Herc3	zygote_Mode2
Svopl	zygote_Mode2
Pcyox1	zygote_Mode2
M1ap	zygote_Mode2
Sec61a1	zygote_Mode2
Plxnd1	zygote_Mode2
Irag2	zygote_Mode2
Vgll4	zygote_Mode2
Dmpk	zygote_Mode2
Lilra6	zygote_Mode2
Pcsk6	zygote_Mode2
Sipa1l3	zygote_Mode2
Gm9755	zygote_Mode2
Bckdk	zygote_Mode2
Ptpn5	zygote_Mode2
Cpxm2	zygote_Mode2
Vps35l	zygote_Mode2
Fadd	zygote_Mode2
Rab33a	zygote_Mode2
Brf2	zygote_Mode2
Col4a1	zygote_Mode2
Ido2	zygote_Mode2
Rfx1	zygote_Mode2
Tecr	zygote_Mode2
Hp	zygote_Mode2
Cdyl2	zygote_Mode2
Katnb1	zygote_Mode2
Dctn1	zygote_Mode2
Tmed6	zygote_Mode2
Adat1	zygote_Mode2
Bcar1	zygote_Mode2
Hyou1	zygote_Mode2
Hmbs	zygote_Mode2
Vps11	zygote_Mode2
Yipf2	zygote_Mode2
Rab27a	zygote_Mode2
Anxa2	zygote_Mode2
Csk	zygote_Mode2
Nme6	zygote_Mode2
Slc10a3	zygote_Mode2
Pkd1	zygote_Mode2
Psmf1	zygote_Mode2
Rims3	zygote_Mode2
Slc16a1	zygote_Mode2
Slc35a4	zygote_Mode2
Arhgap44	zygote_Mode2
Mtss2	zygote_Mode2
Usp36	zygote_Mode2
Kctd7	zygote_Mode2
Hsdl1	zygote_Mode2
Mrps17	zygote_Mode2
Pja1	zygote_Mode2
Tbc1d10a	zygote_Mode2
Caskin2	zygote_Mode2
Zyg11a	zygote_Mode2
Glis1	zygote_Mode2
Cpne7	zygote_Mode2
Sncb	zygote_Mode2
Nubpl	zygote_Mode2
Sppl2b	zygote_Mode2
Raver2	zygote_Mode2
Nat14	zygote_Mode2
Reep6	zygote_Mode2
Xylb	zygote_Mode2
Mrps2	zygote_Mode2
Alg12	zygote_Mode2
Rusc2	zygote_Mode2
Sigmar1	zygote_Mode2
Rfxank	zygote_Mode2
Fam110c	zygote_Mode2
Ppp1r11	zygote_Mode2
Ppp6r2	zygote_Mode2
Ndrg4	zygote_Mode2
Plxnb2	zygote_Mode2
Cenpt	zygote_Mode2
Mrpl41	zygote_Mode2
Zscan21	zygote_Mode2
Wdr62	zygote_Mode2
Dcaf15	zygote_Mode2
Krt80	zygote_Mode2
Clic4	zygote_Mode2
Bag4	zygote_Mode2
Actr1b	zygote_Mode2
Klf10	zygote_Mode2
Acp7	zygote_Mode2
Plekhg2	zygote_Mode2
Wdtc1	zygote_Mode2
Ndufv1	zygote_Mode2
Rara	zygote_Mode2
Acer2	zygote_Mode2
Dnajc22	zygote_Mode2
Pdzk1	zygote_Mode2
Trp53inp2	zygote_Mode2
Txnip	zygote_Mode2
Pmepa1	zygote_Mode2
Usp5	zygote_Mode2
Mvb12b	zygote_Mode2
Man2a2	zygote_Mode2
Zfp653	zygote_Mode2
Rreb1	zygote_Mode2
Fam102a	zygote_Mode2
Rnf122	zygote_Mode2
Rxrb	zygote_Mode2
Rapgef1	zygote_Mode2
Tmem120a	zygote_Mode2
Cited2	zygote_Mode2
Dag1	zygote_Mode2
Alkbh3	zygote_Mode2
Klhl32	zygote_Mode2
Rabggta	zygote_Mode2
Prdm13	zygote_Mode2
Kazn	zygote_Mode2
Phc1	zygote_Mode2
Ppp1r13l	zygote_Mode2
Szrd1	zygote_Mode2
Sft2d2	zygote_Mode2
Gfer	zygote_Mode2
Ulk4	zygote_Mode2
Grid1	zygote_Mode2
Pnma8a	zygote_Mode2
Rpl21	zygote_Mode2
Mbp	zygote_Mode2
Slc39a11	zygote_Mode2
Lrrc29	zygote_Mode2
Ankrd13a	zygote_Mode2
Ipo9	zygote_Mode2
Pigs	zygote_Mode2
Arhgef11	zygote_Mode2
Tmcc2	zygote_Mode2
Setd1a	zygote_Mode2
Hps4	zygote_Mode2
Tex13b	zygote_Mode2
Tsen2	zygote_Mode2
Tfap2e	zygote_Mode2
Gtpbp1	zygote_Mode2
Zfyve1	zygote_Mode2
Alkbh5	zygote_Mode2
Krba1	zygote_Mode2
Tuba1c	zygote_Mode2
Tmem11	zygote_Mode2
Fbrsl1	zygote_Mode2
Pars2	zygote_Mode2
Pld6	zygote_Mode2
Fem1a	zygote_Mode2
Orai3	zygote_Mode2
Adgrd1	zygote_Mode2
Ackr3	zygote_Mode2
Slc25a53	zygote_Mode2
Ascc1	zygote_Mode2
Rasip1	zygote_Mode2
Zbtb39	zygote_Mode2
A730008H23Rik	zygote_Mode2
Hjurp	zygote_Mode2
Spata21	zygote_Mode2
Rnf216	zygote_Mode2
Med26	zygote_Mode2
Zfp574	zygote_Mode2
Sh3tc2	zygote_Mode2
Spred2	zygote_Mode2
Wdr89	zygote_Mode2
Tmem104	zygote_Mode2
Chrm3	zygote_Mode2
Fam178b	zygote_Mode2
Tent5b	zygote_Mode2
Cdc42se1	zygote_Mode2
8030474K03Rik	zygote_Mode2
Csl	zygote_Mode2
Cldn14	zygote_Mode2
Atmin	zygote_Mode2
Gpr68	zygote_Mode2
Cmya5	zygote_Mode2
Sned1	zygote_Mode2
A4galt	zygote_Mode2
Gp5	zygote_Mode2
Nat8l	zygote_Mode2
Prss54	zygote_Mode2
Zbtb8b	zygote_Mode2
Lurap1l	zygote_Mode2
Mcat	zygote_Mode2
Tmem53	zygote_Mode2
Zfp710	zygote_Mode2
Bnip5	zygote_Mode2
Gatd1	zygote_Mode2
Gprc5c	zygote_Mode2
Mb21d2	zygote_Mode2
Fam174a	zygote_Mode2
Swsap1	zygote_Mode2
Rab11fip5	zygote_Mode2
Ywhag	zygote_Mode2
Slc6a7	zygote_Mode2
Plpp2	zygote_Mode2
Tmem248	zygote_Mode2
Epp13	zygote_Mode2
Cbx7	zygote_Mode2
Tmem39b	zygote_Mode2
Nudcd3	zygote_Mode2
Mat2a	zygote_Mode2
Elp6	zygote_Mode2
Hmcn2	zygote_Mode2
Klhl25	zygote_Mode2
1700034H15Rik	zygote_Mode2
Pgpep1	zygote_Mode2
Usp39	zygote_Mode2
Ptprn2	zygote_Mode2
Kdm5d	zygote_Mode2
Gm5620	zygote_Mode2
Tatdn2	zygote_Mode2
Lypd3	zygote_Mode2
Sh2d3c	zygote_Mode2
Tonsl	zygote_Mode2
Aldoart1	zygote_Mode2
Olfr286	zygote_Mode2
Tcea2	zygote_Mode2
Trp53	zygote_Mode2
Zfp637	zygote_Mode2
Slx1b	zygote_Mode2
Kmt5c	zygote_Mode2
Tnfrsf19	zygote_Mode2
Slc9a6	zygote_Mode2
Adgrg5	zygote_Mode2
Defa38	zygote_Mode2
Rai1	zygote_Mode2
Ncs1	zygote_Mode2
9130023H24Rik	zygote_Mode2
Klhdc3	zygote_Mode2
Ppcdc	zygote_Mode2
Prpf4	zygote_Mode2
Fxyd6	zygote_Mode2
Ecsit	zygote_Mode2
Rplp0	zygote_Mode2
Gm7666	zygote_Mode2
Myadm	zygote_Mode2
H2ac22	zygote_Mode2
Dazap1	zygote_Mode2
Ank3	zygote_Mode2
Strada	zygote_Mode2
Ell	zygote_Mode2
Gm10284	zygote_Mode2
Sp140	zygote_Mode2
Qrich2	zygote_Mode2
Vsig10l	zygote_Mode2
Yipf3	zygote_Mode2
Ccdc78	zygote_Mode2
2410004P03Rik	zygote_Mode2
Bscl2	zygote_Mode2
Rpl31-ps17	zygote_Mode2
Ppp1r3e	zygote_Mode2
Ptrh2	zygote_Mode2
9230020A06Rik	zygote_Mode2
Tufm	zygote_Mode2
Olfr472	zygote_Mode2
Zfp94	zygote_Mode2
Foxr1	zygote_Mode2
Zbtb2	zygote_Mode2
Zc3h3	zygote_Mode2
Fem1al	zygote_Mode2
Hmga1b	zygote_Mode2
Aunip	zygote_Mode2
Smarcd2	zygote_Mode2
9530053A07Rik	zygote_Mode2
Gapdh-ps16	zygote_Mode2
A130010J15Rik	zygote_Mode2
H2-Q1	zygote_Mode2
Smok4a	zygote_Mode2
Gm13394	zygote_Mode2
Gm6136	zygote_Mode2
4933421O10Rik	zygote_Mode2
Zfp111	zygote_Mode2
Gm5083	zygote_Mode2
Cdk5r2	zygote_Mode2
Gm3571	zygote_Mode2
1700092M07Rik	zygote_Mode2
Prr23a1	zygote_Mode2
Gm12537	zygote_Mode2
Gm5866	zygote_Mode2
Gm16712	zygote_Mode2
Gm3200	zygote_Mode2
9530059O14Rik	zygote_Mode2
Gm2445	zygote_Mode2
Gm7719	zygote_Mode2
Gm9540	zygote_Mode2
H3c4	zygote_Mode2
2900009J06Rik	zygote_Mode2
Iqank1	zygote_Mode2
Gm5990	zygote_Mode2
Gm19434	zygote_Mode2
Ceacam-ps1	zygote_Mode2
Gm35060	zygote_Mode2
Gm6018	zygote_Mode2
Zp4-ps	zygote_Mode2
Gm6129	zygote_Mode2
Gm20336	zygote_Mode2
Gm3226	zygote_Mode2
Gm20741	zygote_Mode2
Gm6705	zygote_Mode2
2900057B20Rik	zygote_Mode2
Gm2296	zygote_Mode2
Cox5a	zygote_Mode2
Hddc2	zygote_Mode2
Nsun5	zygote_Mode2
Nhp2	zygote_Mode2
Uxt	zygote_Mode2
Glmp	zygote_Mode2
Mrpl10	zygote_Mode2
Emd	zygote_Mode2
Kmt2a	zygote_Mode2
Sf3a1	zygote_Mode2
Daxx	zygote_Mode2
Cd320	zygote_Mode2
Nr2f6	zygote_Mode2
Tmem143	zygote_Mode2
Hdgfl2	zygote_Mode2
Tpra1	zygote_Mode2
Elf3	zygote_Mode2
Mrpl4	zygote_Mode2
Impdh1	zygote_Mode2
Calb2	zygote_Mode2
Farsa	zygote_Mode2
Rad23a	zygote_Mode2
Lin7b	zygote_Mode2
Fam162a	zygote_Mode2
Pnpla6	zygote_Mode2
Arid3b	zygote_Mode2
Tmem242	zygote_Mode2
Rasa4	zygote_Mode2
Prdx2	zygote_Mode2
Upk3bl	zygote_Mode2
Ggt5	zygote_Mode2
Mvd	zygote_Mode2
Snai3	zygote_Mode2
Mettl1	zygote_Mode2
Vwa7	zygote_Mode2
Abhd16a	zygote_Mode2
Neu1	zygote_Mode2
Lsm2	zygote_Mode2
Ubxn11	zygote_Mode2
Rps5	zygote_Mode2
Ankrd52	zygote_Mode2
Csf1	zygote_Mode2
Slc25a11	zygote_Mode2
Tex261	zygote_Mode2
Edf1	zygote_Mode2
Lage3	zygote_Mode2
Ppt2	zygote_Mode2
Atp6v0e	zygote_Mode2
Med28	zygote_Mode2
Celsr1	zygote_Mode2
Ift27	zygote_Mode2
Gast	zygote_Mode2
Slc35c2	zygote_Mode2
Cyth3	zygote_Mode2
Stard3	zygote_Mode2
Gid4	zygote_Mode2
Ndel1	zygote_Mode2
Pelp1	zygote_Mode2
Dalrd3	zygote_Mode2
Rnf145	zygote_Mode2
Trip10	zygote_Mode2
Csrp2	zygote_Mode2
Hmg20b	zygote_Mode2
Rhbdf1	zygote_Mode2
Madcam1	zygote_Mode2
Mrps24	zygote_Mode2
Rnf187	zygote_Mode2
Lig3	zygote_Mode2
Galk1	zygote_Mode2
Dvl2	zygote_Mode2
Nrde2	zygote_Mode2
Pdlim7	zygote_Mode2
Fam193b	zygote_Mode2
Zswim8	zygote_Mode2
Camk2g	zygote_Mode2
Eaf1	zygote_Mode2
Dph3	zygote_Mode2
Oxnad1	zygote_Mode2
Gata4	zygote_Mode2
Sap18	zygote_Mode2
Sorbs3	zygote_Mode2
Tomm22	zygote_Mode2
Ercc4	zygote_Mode2
Cyc1	zygote_Mode2
Hgh1	zygote_Mode2
Rrn3	zygote_Mode2
Klhl22	zygote_Mode2
Wdr53	zygote_Mode2
Mis18a	zygote_Mode2
Cela1	zygote_Mode2
Pigx	zygote_Mode2
Atp6v0c	zygote_Mode2
Thada	zygote_Mode2
Pfdn6	zygote_Mode2
Ercc3	zygote_Mode2
Ostf1	zygote_Mode2
Tm7sf2	zygote_Mode2
Pola2	zygote_Mode2
Mbl2	zygote_Mode2
Mrpl11	zygote_Mode2
Sf1	zygote_Mode2
Gpr137	zygote_Mode2
Mark2	zygote_Mode2
Ints4	zygote_Mode2
Fasn	zygote_Mode2
Polr3a	zygote_Mode2
Rps24	zygote_Mode2
Inpp5a	zygote_Mode2
Gm7628	zygote_Mode2
Get4	zygote_Mode2
Thoc3	zygote_Mode2
Ankzf1	zygote_Mode2
Slc23a3	zygote_Mode2
Dtymk	zygote_Mode2
Tex35	zygote_Mode2
Ndufa8	zygote_Mode2
Wdr5	zygote_Mode2
Inpp5e	zygote_Mode2
Abca2	zygote_Mode2
Nat10	zygote_Mode2
Duoxa2	zygote_Mode2
Ell3	zygote_Mode2
Pcsk2	zygote_Mode2
Aar2	zygote_Mode2
Sla2	zygote_Mode2
Jtb	zygote_Mode2
Pmf1	zygote_Mode2
Celf3	zygote_Mode2
Dmac1	zygote_Mode2
Ubap2	zygote_Mode2
Dctn3	zygote_Mode2
Cdkn2c	zygote_Mode2
Pramel13	zygote_Mode2
Cyb5rl	zygote_Mode2
Col9a2	zygote_Mode2
Slc66a1	zygote_Mode2
Tmem222	zygote_Mode2
Mrps15	zygote_Mode2
Zbtb48	zygote_Mode2
Dffa	zygote_Mode2
Ctnnbip1	zygote_Mode2
Prxl2b	zygote_Mode2
Ttll10	zygote_Mode2
Adgra3	zygote_Mode2
Klf3	zygote_Mode2
Gpat3	zygote_Mode2
Srrd	zygote_Mode2
Arl6ip4	zygote_Mode2
Hpd	zygote_Mode2
Rab35	zygote_Mode2
Snx8	zygote_Mode2
Chchd6	zygote_Mode2
Mlf2	zygote_Mode2
Anapc15	zygote_Mode2
Gdpd3	zygote_Mode2
Kdm8	zygote_Mode2
Itgal	zygote_Mode2
Arfip2	zygote_Mode2
Dhx32	zygote_Mode2
LTO1	zygote_Mode2
Nadsyn1	zygote_Mode2
Timm17b	zygote_Mode2
Ebp	zygote_Mode2
Naa10	zygote_Mode2
Dusp4	zygote_Mode2
Pdgfrl	zygote_Mode2
Crnde	zygote_Mode2
Ciapin1	zygote_Mode2
Cotl1	zygote_Mode2
Necab2	zygote_Mode2
Polr2m	zygote_Mode2
Dis3l	zygote_Mode2
Slco2a1	zygote_Mode2
Syde1	zygote_Mode2
1700088E04Rik	zygote_Mode2
Ankrd54	zygote_Mode2
Cnppd1	zygote_Mode2
Kctd17	zygote_Mode2
Apol6	zygote_Mode2
Zfp7	zygote_Mode2
Spr	zygote_Mode2
Vhl	zygote_Mode2
Zswim5	zygote_Mode2
Tnks1bp1	zygote_Mode2
Agpat1	zygote_Mode2
Tmem132d	zygote_Mode2
Plcg2	zygote_Mode2
Kcnh5	zygote_Mode2
Tmem30b	zygote_Mode2
Slc41a2	zygote_Mode2
Sirt6	zygote_Mode2
Nrip3	zygote_Mode2
Dapk3	zygote_Mode2
Smug1	zygote_Mode2
Lzts1	zygote_Mode2
Cdh8	zygote_Mode2
Ttyh3	zygote_Mode2
Atp13a2	zygote_Mode2
Aaas	zygote_Mode2
Jmjd4	zygote_Mode2
Pnpla7	zygote_Mode2
Taar9	zygote_Mode2
Fbxo34	zygote_Mode2
Zdhhc18	zygote_Mode2
Ahdc1	zygote_Mode2
Stk35	zygote_Mode2
Dusp8	zygote_Mode2
Tsr1	zygote_Mode2
Tmem255b	zygote_Mode2
Cbfa2t2	zygote_Mode2
Osbpl7	zygote_Mode2
Rassf7	zygote_Mode2
Angptl6	zygote_Mode2
1700028J19Rik	zygote_Mode2
Ralgps1	zygote_Mode2
Zfhx3	zygote_Mode2
Rccd1	zygote_Mode2
Ppp1r9b	zygote_Mode2
Megf9	zygote_Mode2
Tnrc18	zygote_Mode2
Ubald1	zygote_Mode2
Cpeb3	zygote_Mode2
Icmt	zygote_Mode2
Mrps6	zygote_Mode2
Htatip2	zygote_Mode2
Alkbh4	zygote_Mode2
Mrap	zygote_Mode2
Timeless	zygote_Mode2
Klhl42	zygote_Mode2
Arhgap9	zygote_Mode2
Gpr63	zygote_Mode2
Lat2	zygote_Mode2
Hlcs	zygote_Mode2
Nkx6-2	zygote_Mode2
Thoc6	zygote_Mode2
Ninj2	zygote_Mode2
Piezo2	zygote_Mode2
Svop	zygote_Mode2
Armc5	zygote_Mode2
Dhrs7b	zygote_Mode2
Arf6	zygote_Mode2
Gpr146	zygote_Mode2
Gm9493	zygote_Mode2
Dnd1	zygote_Mode2
H1f10	zygote_Mode2
Preb	zygote_Mode2
B230219D22Rik	zygote_Mode2
Ifitm10	zygote_Mode2
Zfp36l2	zygote_Mode2
1700067K01Rik	zygote_Mode2
Chtf8	zygote_Mode2
Ppp1r3b	zygote_Mode2
Cldn12	zygote_Mode2
Fam187b	zygote_Mode2
Spata2	zygote_Mode2
Khnyn	zygote_Mode2
Mageh1	zygote_Mode2
Neurl4	zygote_Mode2
Rexo1	zygote_Mode2
D930020B18Rik	zygote_Mode2
Pygo2	zygote_Mode2
Ankrd16	zygote_Mode2
Arf1	zygote_Mode2
Ahcyl	zygote_Mode2
Tmem72	zygote_Mode2
Kmt2d	zygote_Mode2
Cyb561d1	zygote_Mode2
Rimkla	zygote_Mode2
Zfp689	zygote_Mode2
Ctu2	zygote_Mode2
Orai1	zygote_Mode2
Zfp646	zygote_Mode2
Micos13	zygote_Mode2
Opalin	zygote_Mode2
Ftl1	zygote_Mode2
Fam131a	zygote_Mode2
Amigo1	zygote_Mode2
Rpusd3	zygote_Mode2
Gfod1	zygote_Mode2
Rps19bp1	zygote_Mode2
Pusl1	zygote_Mode2
Mical3	zygote_Mode2
Xrcc1	zygote_Mode2
Opa3	zygote_Mode2
C130026I21Rik	zygote_Mode2
H1f3	zygote_Mode2
Plekhg3	zygote_Mode2
Rnf26	zygote_Mode2
Dis3l2	zygote_Mode2
Ficd	zygote_Mode2
Lrrc36	zygote_Mode2
1600014C10Rik	zygote_Mode2
Agap1	zygote_Mode2
Tmem245	zygote_Mode2
Kbtbd11	zygote_Mode2
Cope	zygote_Mode2
Klhl26	zygote_Mode2
Fto	zygote_Mode2
Npm3	zygote_Mode2
Spock1	zygote_Mode2
Krt72	zygote_Mode2
Tsnax	zygote_Mode2
Pin4-ps	zygote_Mode2
H2bu2	zygote_Mode2
Elobl	zygote_Mode2
Btnl4	zygote_Mode2
Defa39	zygote_Mode2
Max	zygote_Mode2
B3gnt8	zygote_Mode2
Gm10076	zygote_Mode2
Slc35e3	zygote_Mode2
Bckdha	zygote_Mode2
Sap18b	zygote_Mode2
Dnajc30	zygote_Mode2
Gm9104	zygote_Mode2
Smim20	zygote_Mode2
Gm15772	zygote_Mode2
Ftl1-ps2	zygote_Mode2
Ftl1-ps1	zygote_Mode2
Tcp11	zygote_Mode2
Clip2	zygote_Mode2
D630045J12Rik	zygote_Mode2
Zar1	zygote_Mode2
Mocs1	zygote_Mode2
Cdpf1	zygote_Mode2
Ubr4	zygote_Mode2
Iqcf5	zygote_Mode2
Fbxl18	zygote_Mode2
Hes6	zygote_Mode2
S1pr3	zygote_Mode2
Gm11808	zygote_Mode2
Gm10250	zygote_Mode2
Tmem19	zygote_Mode2
Gm4925	zygote_Mode2
Arid1b	zygote_Mode2
Rnf121	zygote_Mode2
Tgfbrap1	zygote_Mode2
Zfp777	zygote_Mode2
Gm10335	zygote_Mode2
Tut1	zygote_Mode2
Polr2g	zygote_Mode2
Gm14812	zygote_Mode2
Rpl31	zygote_Mode2
Cplane2	zygote_Mode2
Adh1	zygote_Mode2
Sdhaf1	zygote_Mode2
Gm10644	zygote_Mode2
Bglap2	zygote_Mode2
3110070M22Rik	zygote_Mode2
Fndc10	zygote_Mode2
Lcmt2	zygote_Mode2
Zfp408	zygote_Mode2
Dnlz	zygote_Mode2
Dio3	zygote_Mode2
Ass1	zygote_Mode2
Gm2000	zygote_Mode2
Mos	zygote_Mode2
Ctdsp2	zygote_Mode2
Nkain1	zygote_Mode2
AU022252	zygote_Mode2
Gm4609	zygote_Mode2
Mef2b	zygote_Mode2
Mef2bl	zygote_Mode2
Kifc1	zygote_Mode2
Rpl28-ps3	zygote_Mode2
Rps13-ps4	zygote_Mode2
Gm12899	zygote_Mode2
Gm11196	zygote_Mode2
Gm7363	zygote_Mode2
Gm14634	zygote_Mode2
Gm13031	zygote_Mode2
Tnfsf13	zygote_Mode2
Ier5l	zygote_Mode2
Hspa1b	zygote_Mode2
Smim17	zygote_Mode2
Rnasek	zygote_Mode2
Rpl21-ps7	zygote_Mode2
Lhx8	zygote_Mode2
Rps16-ps3	zygote_Mode2
Dcpp2	zygote_Mode2
Cdkn2d	zygote_Mode2
Shisa8	zygote_Mode2
Gm5787	zygote_Mode2
Gm8756	zygote_Mode2
1810044D09Rik	zygote_Mode2
4930562F17Rik	zygote_Mode2
Rhbg	zygote_Mode2
Gm3143	zygote_Mode2
Mpv17	zygote_Mode2
9330102E08Rik	zygote_Mode2
Gm40617	zygote_Mode2
Gm3379	zygote_Mode2
Gm33251	zygote_Mode2
Gm48909	zygote_Mode2
Gm1043	zygote_Mode2
Gm6951	zygote_Mode2
Gm23971	zygote_Mode2
Klhl17	zygote_Mode2
Sez6	zygote_Mode3
Polr3d	zygote_Mode3
Mmp14	zygote_Mode3
S100a3	zygote_Mode3
Sipa1l2	zygote_Mode3
Ncan	zygote_Mode3
Uck1	zygote_Mode3
Akap8l	zygote_Mode3
Atg4d	zygote_Mode3
Dusp3	zygote_Mode3
Sgce	zygote_Mode3
Shbg	zygote_Mode3
Crip1	zygote_Mode3
Nphs1	zygote_Mode3
Aplp1	zygote_Mode3
Usp19	zygote_Mode3
Clic1	zygote_Mode3
Pole	zygote_Mode3
1700008O03Rik	zygote_Mode3
Ubc	zygote_Mode3
Hipk1	zygote_Mode3
Nf2	zygote_Mode3
Dqx1	zygote_Mode3
Fpgs	zygote_Mode3
Cilk1	zygote_Mode3
Plcd1	zygote_Mode3
Exoc3l2	zygote_Mode3
Crybg2	zygote_Mode3
Zfp715	zygote_Mode3
Bicc1	zygote_Mode3
Rbsn	zygote_Mode3
Ceacam16	zygote_Mode3
Kctd2	zygote_Mode3
Stac2	zygote_Mode3
Kansl1	zygote_Mode3
Cxcl16	zygote_Mode3
Hars2	zygote_Mode3
Zbtb24	zygote_Mode3
Arg1	zygote_Mode3
Supv3l1	zygote_Mode3
Hkdc1	zygote_Mode3
Mdm1	zygote_Mode3
Castor1	zygote_Mode3
Ppm1d	zygote_Mode3
Tekt1	zygote_Mode3
Snhg16	zygote_Mode3
Stat5b	zygote_Mode3
Plcd3	zygote_Mode3
Akap5	zygote_Mode3
Zfyve21	zygote_Mode3
Gpld1	zygote_Mode3
Slc6a18	zygote_Mode3
Ocln	zygote_Mode3
Map3k1	zygote_Mode3
Otx2	zygote_Mode3
Spry2	zygote_Mode3
Haus4	zygote_Mode3
Ppara	zygote_Mode3
Ciita	zygote_Mode3
Arsa	zygote_Mode3
Lrch3	zygote_Mode3
Rabl3	zygote_Mode3
Clcn2	zygote_Mode3
Dop1b	zygote_Mode3
Ifnar2	zygote_Mode3
Pgc	zygote_Mode3
Ccdc167	zygote_Mode3
Lrpprc	zygote_Mode3
Gnal	zygote_Mode3
Chka	zygote_Mode3
Rin1	zygote_Mode3
Vegfb	zygote_Mode3
Tsr2	zygote_Mode3
Nnt	zygote_Mode3
Ifitm1	zygote_Mode3
Sigirr	zygote_Mode3
Rassf3	zygote_Mode3
Nop16	zygote_Mode3
Rpl7-ps8	zygote_Mode3
Stk17b	zygote_Mode3
Speg	zygote_Mode3
Tmem63a	zygote_Mode3
Lrsam1	zygote_Mode3
Tor1a	zygote_Mode3
Gpsm1	zygote_Mode3
Psd4	zygote_Mode3
Mrps5	zygote_Mode3
Cpxm1	zygote_Mode3
Nfs1	zygote_Mode3
Ncoa3	zygote_Mode3
Tmem144	zygote_Mode3
Gba	zygote_Mode3
Sema4a	zygote_Mode3
Polr3c	zygote_Mode3
Adgrl2	zygote_Mode3
Ccn1	zygote_Mode3
Aqp7	zygote_Mode3
1110017D15Rik	zygote_Mode3
Slc35d1	zygote_Mode3
Ppcs	zygote_Mode3
Tmem54	zygote_Mode3
Cnksr1	zygote_Mode3
Fam126a	zygote_Mode3
Dffb	zygote_Mode3
Tas1r3	zygote_Mode3
Sfswap	zygote_Mode3
Acads	zygote_Mode3
Tmem168	zygote_Mode3
Rnf6	zygote_Mode3
Gdf3	zygote_Mode3
Lrrc23	zygote_Mode3
Cidec	zygote_Mode3
Fah	zygote_Mode3
Sez6l2	zygote_Mode3
Dkkl1	zygote_Mode3
Was	zygote_Mode3
Map3k15	zygote_Mode3
Leprotl1	zygote_Mode3
Mt1	zygote_Mode3
Usb1	zygote_Mode3
Acad8	zygote_Mode3
Agt	zygote_Mode3
2310022B05Rik	zygote_Mode3
Dscaml1	zygote_Mode3
Adamts7	zygote_Mode3
Plscr1	zygote_Mode3
Igdcc4	zygote_Mode3
Gucd1	zygote_Mode3
Igf2bp2	zygote_Mode3
Map3k13	zygote_Mode3
Ppp1r16a	zygote_Mode3
Usp54	zygote_Mode3
Gna15	zygote_Mode3
Grip1	zygote_Mode3
Cebpa	zygote_Mode3
C8a	zygote_Mode3
Arhgap45	zygote_Mode3
Adamts2	zygote_Mode3
Rap2b	zygote_Mode3
Gm5229	zygote_Mode3
Scd1	zygote_Mode3
Hand1	zygote_Mode3
Icam1	zygote_Mode3
Tulp1	zygote_Mode3
Nenf	zygote_Mode3
H2-DMa	zygote_Mode3
Nmrk1	zygote_Mode3
Stox2	zygote_Mode3
Bend3	zygote_Mode3
Sesn1	zygote_Mode3
Abhd17c	zygote_Mode3
Nos1ap	zygote_Mode3
Socs7	zygote_Mode3
Anpep	zygote_Mode3
Cybc1	zygote_Mode3
Ubn1	zygote_Mode3
Ccdc27	zygote_Mode3
Dse	zygote_Mode3
Cercam	zygote_Mode3
Slc39a5	zygote_Mode3
Cbln3	zygote_Mode3
Dnph1	zygote_Mode3
Zfhx2	zygote_Mode3
Esrp1	zygote_Mode3
Crocc	zygote_Mode3
Myzap	zygote_Mode3
Gk5	zygote_Mode3
Dcp1b	zygote_Mode3
Bhmt2	zygote_Mode3
Gjb3	zygote_Mode3
Hoxd1	zygote_Mode3
Fam227a	zygote_Mode3
Krtcap2	zygote_Mode3
Apobr	zygote_Mode3
Flt3	zygote_Mode3
Tmem82	zygote_Mode3
D17H6S53E	zygote_Mode3
Ptpn11	zygote_Mode3
Trp53bp1	zygote_Mode3
Liph	zygote_Mode3
Tmem88	zygote_Mode3
Smtnl2	zygote_Mode3
Scand1	zygote_Mode3
She	zygote_Mode3
4930430F08Rik	zygote_Mode3
Rps11-ps4	zygote_Mode3
Fam83h	zygote_Mode3
Atxn1	zygote_Mode3
Dusp28	zygote_Mode3
Cd24a	zygote_Mode3
Ust	zygote_Mode3
Utf1	zygote_Mode3
Ccdc88b	zygote_Mode3
Gpr157	zygote_Mode3
Spata33	zygote_Mode3
Cdca2	zygote_Mode3
Sephs2	zygote_Mode3
[truncated: 2,604 more rows]

## Sheet: 2cell
2cell stage
gene_symbol	mode
Gna12	E2C_Mode1
Pparg	E2C_Mode1
Efnb2	E2C_Mode1
Acp5	E2C_Mode1
Tmem161a	E2C_Mode1
Slc25a42	E2C_Mode1
Mea1	E2C_Mode1
Atg4d	E2C_Mode1
Tmem39a	E2C_Mode1
Mpnd	E2C_Mode1
Car11	E2C_Mode1
Ddx23	E2C_Mode1
Sec14l2	E2C_Mode1
Sh2b2	E2C_Mode1
Ube2m	E2C_Mode1
Fbln1	E2C_Mode1
Cnp	E2C_Mode1
Ift22	E2C_Mode1
Ncaph2	E2C_Mode1
Gprc5b	E2C_Mode1
Nanog	E2C_Mode1
Acp4	E2C_Mode1
Chrne	E2C_Mode1
Actn1	E2C_Mode1
Trabd	E2C_Mode1
Scube1	E2C_Mode1
Nek8	E2C_Mode1
Elmo2	E2C_Mode1
Etv4	E2C_Mode1
Ghdc	E2C_Mode1
Chd3	E2C_Mode1
Ccl4	E2C_Mode1
Sema6a	E2C_Mode1
Ntn4	E2C_Mode1
Macroh2a2	E2C_Mode1
Lrig3	E2C_Mode1
Mknk2	E2C_Mode1
Slc5a4a	E2C_Mode1
Pofut2	E2C_Mode1
Fstl3	E2C_Mode1
Smtn	E2C_Mode1
Ogdh	E2C_Mode1
Dbnl	E2C_Mode1
Rnf144a	E2C_Mode1
Grhl1	E2C_Mode1
Dnajc27	E2C_Mode1
Cluh	E2C_Mode1
Dhrs13	E2C_Mode1
Ccdc103	E2C_Mode1
Clmn	E2C_Mode1
Coq6	E2C_Mode1
Mrs2	E2C_Mode1
Catsper3	E2C_Mode1
Nkd2	E2C_Mode1
Acox2	E2C_Mode1
Cspg4b	E2C_Mode1
Gtse1	E2C_Mode1
Septin12	E2C_Mode1
Vps26c	E2C_Mode1
Smarcd1	E2C_Mode1
Gtf2ird1	E2C_Mode1
Frs3	E2C_Mode1
Cd4	E2C_Mode1
Rps6ka2	E2C_Mode1
Bysl	E2C_Mode1
Twsg1	E2C_Mode1
Gfra3	E2C_Mode1
Mbd1	E2C_Mode1
Cndp2	E2C_Mode1
Vps51	E2C_Mode1
Fibp	E2C_Mode1
Ltbp3	E2C_Mode1
Nabp2	E2C_Mode1
Adam8	E2C_Mode1
Hadha	E2C_Mode1
Fn1	E2C_Mode1
Dnajb2	E2C_Mode1
Thap4	E2C_Mode1
Inpp5d	E2C_Mode1
Rab17	E2C_Mode1
Serpinb8	E2C_Mode1
Slc35f5	E2C_Mode1
Fh1	E2C_Mode1
Iars2	E2C_Mode1
Barhl1	E2C_Mode1
Spint1	E2C_Mode1
Slc20a1	E2C_Mode1
Col9a3	E2C_Mode1
Ints3	E2C_Mode1
Adar	E2C_Mode1
Efna4	E2C_Mode1
Ecm1	E2C_Mode1
Zfp618	E2C_Mode1
Slc44a5	E2C_Mode1
Txndc12	E2C_Mode1
Tnfrsf8	E2C_Mode1
P3h1	E2C_Mode1
Pomgnt1	E2C_Mode1
2510003B16Rik	E2C_Mode1
Tmub1	E2C_Mode1
Pex14	E2C_Mode1
Trmt44	E2C_Mode1
Srd5a3	E2C_Mode1
Ncor2	E2C_Mode1
Tmem176b	E2C_Mode1
Slc41a3	E2C_Mode1
Wnt7a	E2C_Mode1
Gdf3	E2C_Mode1
Pgpep1l	E2C_Mode1
Rusf1	E2C_Mode1
Chp2	E2C_Mode1
Gga2	E2C_Mode1
Trim21	E2C_Mode1
Vps35l	E2C_Mode1
Nlgn3	E2C_Mode1
Atp11a	E2C_Mode1
Cmtm3	E2C_Mode1
Mtmr2	E2C_Mode1
Aars	E2C_Mode1
Pou2f3	E2C_Mode1
Srpr	E2C_Mode1
Dscaml1	E2C_Mode1
Cln6	E2C_Mode1
Ptpn9	E2C_Mode1
Slco2a1	E2C_Mode1
Nckipsd	E2C_Mode1
Troap	E2C_Mode1
Cdk10	E2C_Mode1
Flvcr2	E2C_Mode1
Ramp1	E2C_Mode1
Pcnx4	E2C_Mode1
Dbn1	E2C_Mode1
Gpr142	E2C_Mode1
Colgalt1	E2C_Mode1
Cog7	E2C_Mode1
Lbx2	E2C_Mode1
Xrra1	E2C_Mode1
Ids	E2C_Mode1
Apex1	E2C_Mode1
Prtg	E2C_Mode1
4930544G11Rik	E2C_Mode1
Card11	E2C_Mode1
Tubb4b	E2C_Mode1
Elf2	E2C_Mode1
Krt80	E2C_Mode1
Pafah2	E2C_Mode1
Taar9	E2C_Mode1
Depdc5	E2C_Mode1
Arhgef4	E2C_Mode1
Inf2	E2C_Mode1
Cd81	E2C_Mode1
Fbxw17	E2C_Mode1
Cd160	E2C_Mode1
Sgsm2	E2C_Mode1
Foxq1	E2C_Mode1
Tbc1d17	E2C_Mode1
Tmc3	E2C_Mode1
Zscan2	E2C_Mode1
Ralgps1	E2C_Mode1
Pdk2	E2C_Mode1
Cables2	E2C_Mode1
Mtg2	E2C_Mode1
4930591A17Rik	E2C_Mode1
Snx22	E2C_Mode1
Cdsn	E2C_Mode1
Ncoa5	E2C_Mode1
Fkbp6	E2C_Mode1
Ankrd6	E2C_Mode1
Odad1	E2C_Mode1
Bach2	E2C_Mode1
Accs	E2C_Mode1
Eps8l3	E2C_Mode1
Rcsd1	E2C_Mode1
Irgq	E2C_Mode1
Irf8	E2C_Mode1
Amot	E2C_Mode1
Lad1	E2C_Mode1
Metap1d	E2C_Mode1
Foxn4	E2C_Mode1
Arsb	E2C_Mode1
Trem1	E2C_Mode1
Atpaf2	E2C_Mode1
Sbk1	E2C_Mode1
Fam124b	E2C_Mode1
Pcsk9	E2C_Mode1
Slc15a5	E2C_Mode1
Syt16	E2C_Mode1
Rnf216	E2C_Mode1
Saysd1	E2C_Mode1
Nudt18	E2C_Mode1
Proser2	E2C_Mode1
Frrs1l	E2C_Mode1
Ankle1	E2C_Mode1
Stxbp6	E2C_Mode1
Atxn1	E2C_Mode1
Lrrc4b	E2C_Mode1
Dlgap2	E2C_Mode1
Cldn4	E2C_Mode1
Nccrp1	E2C_Mode1
Atg16l2	E2C_Mode1
Selplg	E2C_Mode1
Tpcn2	E2C_Mode1
Fam110b	E2C_Mode1
Syt12	E2C_Mode1
Krt8	E2C_Mode1
Nckap5	E2C_Mode1
Tmem17	E2C_Mode1
Fam171a1	E2C_Mode1
Map10	E2C_Mode1
Amigo1	E2C_Mode1
4930412M03Rik	E2C_Mode1
Zfp524	E2C_Mode1
Spryd4	E2C_Mode1
Dock8	E2C_Mode1
Zfp212	E2C_Mode1
Lamb2	E2C_Mode1
Cyp2f2	E2C_Mode1
Dis3l2	E2C_Mode1
Cbx7	E2C_Mode1
Ggcx	E2C_Mode1
Hhipl2	E2C_Mode1
Tmem39b	E2C_Mode1
Klf1	E2C_Mode1
Mgmt	E2C_Mode1
Nat8f1	E2C_Mode1
Gsk3a	E2C_Mode1
St6galnac2	E2C_Mode1
Sema3b	E2C_Mode1
Syt17	E2C_Mode1
Pcnx2	E2C_Mode1
Arrb2	E2C_Mode1
Bckdha	E2C_Mode1
Trmt61a	E2C_Mode1
Cdh3	E2C_Mode1
Rpl21-ps8	E2C_Mode1
Rbak	E2C_Mode1
Ccn6	E2C_Mode1
Lmnb2	E2C_Mode1
Gak	E2C_Mode1
Trank1	E2C_Mode1
Nsl1	E2C_Mode1
Numbl	E2C_Mode1
Srrm4	E2C_Mode1
Rab3ip	E2C_Mode1
Hvcn1	E2C_Mode1
Ubr4	E2C_Mode1
Gm10167	E2C_Mode1
Ms4a15	E2C_Mode1
Nat8f4	E2C_Mode1
Cep152	E2C_Mode1
Il3ra	E2C_Mode1
Gm10293	E2C_Mode1
Htr1d	E2C_Mode1
Eef1g	E2C_Mode1
Gpr27	E2C_Mode1
Cmtm2a	E2C_Mode1
Gm10654	E2C_Mode1
Ccdc105	E2C_Mode1
Tlr5	E2C_Mode1
Tmem233	E2C_Mode1
Peds1	E2C_Mode1
Inafm1	E2C_Mode1
Dynlt1a	E2C_Mode1
Trav9d-1	E2C_Mode1
0610038B21Rik	E2C_Mode1
Gm4691	E2C_Mode1
Gm3534	E2C_Mode1
1700097N02Rik	E2C_Mode1
Gsdmcl-ps	E2C_Mode1
1700112H15Rik	E2C_Mode1
Gm19026	E2C_Mode1
Gm4610	E2C_Mode1
Gm20553	E2C_Mode1
2900060B14Rik	E2C_Mode1
Zfp264	E2C_Mode1
Gm5907	E2C_Mode1
Gm36210	E2C_Mode1
Lncbate1	E2C_Mode1
Gm19299	E2C_Mode1
Gm6190	E2C_Mode1
4933433G19Rik	E2C_Mode1
2210404E10Rik	E2C_Mode1
Gm50432	E2C_Mode1
Rbfaos	E2C_Mode1
Acvr1b	E2C_Mode1
Gpa33	E2C_Mode1
Vps9d1	E2C_Mode1
Araf	E2C_Mode1
Slc19a1	E2C_Mode1
Marveld3	E2C_Mode1
Ubl3	E2C_Mode1
Ift46	E2C_Mode1
Slc39a13	E2C_Mode1
Puf60	E2C_Mode1
Flii	E2C_Mode1
Pnkp	E2C_Mode1
Cyth2	E2C_Mode1
Cyp4f18	E2C_Mode1
Atp4a	E2C_Mode1
Tomm40l	E2C_Mode1
Neurl1a	E2C_Mode1
Dus3l	E2C_Mode1
Brme1	E2C_Mode1
Rdh13	E2C_Mode1
Bcl2l13	E2C_Mode1
Tmem86a	E2C_Mode1
Kansl3	E2C_Mode1
Fuz	E2C_Mode1
Tmem175	E2C_Mode1
Med16	E2C_Mode1
Entpd2	E2C_Mode1
Lsp1	E2C_Mode1
Mfsd3	E2C_Mode1
Traf3ip2	E2C_Mode1
Hnf1b	E2C_Mode1
Itgb4	E2C_Mode1
Fdft1	E2C_Mode1
F2rl1	E2C_Mode1
Glyr1	E2C_Mode1
Sharpin	E2C_Mode1
Gfus	E2C_Mode1
Trmt2a	E2C_Mode1
Serinc2	E2C_Mode1
Tedc2	E2C_Mode1
E4f1	E2C_Mode1
Mlst8	E2C_Mode1
Kdm4b	E2C_Mode1
Myo7b	E2C_Mode1
Dpysl3	E2C_Mode1
Hmgxb3	E2C_Mode1
Cnih2	E2C_Mode1
Aldh3b1	E2C_Mode1
Slc29a2	E2C_Mode1
Kat5	E2C_Mode1
Slit1	E2C_Mode1
Cwf19l1	E2C_Mode1
Ptprj	E2C_Mode1
Padi1	E2C_Mode1
Dgka	E2C_Mode1
Chid1	E2C_Mode1
Tmc6	E2C_Mode1
Rptor	E2C_Mode1
Slc28a1	E2C_Mode1
Cracdl	E2C_Mode1
Ptpn18	E2C_Mode1
Marco	E2C_Mode1
Traf1	E2C_Mode1
Gpsm1	E2C_Mode1
Lrp2	E2C_Mode1
Zbp1	E2C_Mode1
Src	E2C_Mode1
Trmo	E2C_Mode1
Tmem269	E2C_Mode1
Tmem234	E2C_Mode1
Epb41	E2C_Mode1
Casz1	E2C_Mode1
Sepsecs	E2C_Mode1
Anapc7	E2C_Mode1
Ptcd1	E2C_Mode1
Agfg2	E2C_Mode1
Adcyap1r1	E2C_Mode1
Sec61a1	E2C_Mode1
Aldh1l1	E2C_Mode1
Nup210	E2C_Mode1
Cd27	E2C_Mode1
Ptpn5	E2C_Mode1
Dnhd1	E2C_Mode1
Uqcrc2	E2C_Mode1
Rab33a	E2C_Mode1
Was	E2C_Mode1
Awat2	E2C_Mode1
Fam3a	E2C_Mode1
Col4a2	E2C_Mode1
Pik3r2	E2C_Mode1
Dpep3	E2C_Mode1
Smpd3	E2C_Mode1
Robo3	E2C_Mode1
Rasgrf1	E2C_Mode1
Ablim3	E2C_Mode1
Styk1	E2C_Mode1
Camkv	E2C_Mode1
Nup93	E2C_Mode1
Ipo13	E2C_Mode1
Otud7a	E2C_Mode1
Ucp2	E2C_Mode1
Usp36	E2C_Mode1
Sdr42e1	E2C_Mode1
Cpne7	E2C_Mode1
Tmem127	E2C_Mode1
Rtkn	E2C_Mode1
Pkig	E2C_Mode1
Slc12a8	E2C_Mode1
Capn5	E2C_Mode1
L3mbtl1	E2C_Mode1
Selenoo	E2C_Mode1
Krt20	E2C_Mode1
Sh3tc1	E2C_Mode1
Plxnb2	E2C_Mode1
Eepd1	E2C_Mode1
Spryd3	E2C_Mode1
Sik2	E2C_Mode1
Lrrc20	E2C_Mode1
Aagab	E2C_Mode1
Bag4	E2C_Mode1
Naif1	E2C_Mode1
Abhd2	E2C_Mode1
Cercam	E2C_Mode1
Myl6b	E2C_Mode1
Zfp335	E2C_Mode1
Hip1	E2C_Mode1
Slc26a10	E2C_Mode1
Bace2	E2C_Mode1
Catsperd	E2C_Mode1
Dpcd	E2C_Mode1
Lrrc29	E2C_Mode1
Smim12	E2C_Mode1
Dhrs7b	E2C_Mode1
Gm9776	E2C_Mode1
Upk3b	E2C_Mode1
Trpv3	E2C_Mode1
Tril	E2C_Mode1
Rbm20	E2C_Mode1
Zfp469	E2C_Mode1
Orai3	E2C_Mode1
Rasip1	E2C_Mode1
Garem2	E2C_Mode1
Prrt3	E2C_Mode1
Lca5l	E2C_Mode1
Gpr20	E2C_Mode1
6330549D23Rik	E2C_Mode1
Sh3tc2	E2C_Mode1
Fbxo41	E2C_Mode1
Ticam1	E2C_Mode1
Zfp358	E2C_Mode1
Atxn7l2	E2C_Mode1
Ccdc71	E2C_Mode1
Ogfr	E2C_Mode1
Lingo1	E2C_Mode1
Irf2bp2	E2C_Mode1
Xrcc1	E2C_Mode1
Slc51b	E2C_Mode1
Ndst1	E2C_Mode1
Tle5	E2C_Mode1
Adam12	E2C_Mode1
Pla2r1	E2C_Mode1
Mettl7a1	E2C_Mode1
Actn4	E2C_Mode1
Fto	E2C_Mode1
Mok	E2C_Mode1
1700028I16Rik	E2C_Mode1
Zfp607b	E2C_Mode1
Ddx49	E2C_Mode1
Gstp3	E2C_Mode1
Arhgap35	E2C_Mode1
Map2k5	E2C_Mode1
Rnf207	E2C_Mode1
Gm10051	E2C_Mode1
Ptk2b	E2C_Mode1
Kmt5c	E2C_Mode1
Clasrp	E2C_Mode1
Med9	E2C_Mode1
Manbal	E2C_Mode1
Dpp3	E2C_Mode1
Fbln2	E2C_Mode1
Pwwp4a	E2C_Mode1
Sf3b4	E2C_Mode1
Ceacam20	E2C_Mode1
Rraga	E2C_Mode1
Pwwp4b	E2C_Mode1
4930417O22Rik	E2C_Mode1
Cldn34b1	E2C_Mode1
Pin1rt1	E2C_Mode1
Urad	E2C_Mode1
Tmem8b	E2C_Mode1
Gp6	E2C_Mode1
Gm14322	E2C_Mode1
Prrt4	E2C_Mode1
Brms1	E2C_Mode1
Gm2420	E2C_Mode1
Pwwp4-ps	E2C_Mode1
Gm11185	E2C_Mode1
Gm12182	E2C_Mode1
Gm15703	E2C_Mode1
Esrp2	E2C_Mode1
Kbtbd8os	E2C_Mode1
Gm16157	E2C_Mode1
Gm25867	E2C_Mode1
AA465934	E2C_Mode1
Ldlrad2	E2C_Mode1
Tubb4b-ps1	E2C_Mode1
Platr10	E2C_Mode1
Iqank1	E2C_Mode1
Gm8797	E2C_Mode1
Tigd5	E2C_Mode1
Cfap99	E2C_Mode1
Rnf223	E2C_Mode1
AI463170	E2C_Mode1
Gm41717	E2C_Mode1
Itprip	E2C_Mode1
Tbx4	E2C_Mode2
Mnt	E2C_Mode2
Cdh4	E2C_Mode2
Ndufa9	E2C_Mode2
Tom1l2	E2C_Mode2
Pxmp4	E2C_Mode2
Smarcb1	E2C_Mode2
Kctd10	E2C_Mode2
Pcbp3	E2C_Mode2
Lsr	E2C_Mode2
Ube2c	E2C_Mode2
Mef2d	E2C_Mode2
Snd1	E2C_Mode2
Tcf25	E2C_Mode2
Jup	E2C_Mode2
Tcea3	E2C_Mode2
Cldn15	E2C_Mode2
Sipa1l2	E2C_Mode2
Ranbp3	E2C_Mode2
Dyrk1b	E2C_Mode2
Slc9a3r2	E2C_Mode2
Ikzf4	E2C_Mode2
Jag2	E2C_Mode2
Med25	E2C_Mode2
Relb	E2C_Mode2
Sult2b1	E2C_Mode2
Gm5897	E2C_Mode2
Rabac1	E2C_Mode2
Timm50	E2C_Mode2
Pex19	E2C_Mode2
Ddr1	E2C_Mode2
Cdip1	E2C_Mode2
Angptl2	E2C_Mode2
Phb2	E2C_Mode2
Ddx56	E2C_Mode2
Tbccd1	E2C_Mode2
Pnpla6	E2C_Mode2
Wwox	E2C_Mode2
Arid3b	E2C_Mode2
Thop1	E2C_Mode2
Sgta	E2C_Mode2
Zp3	E2C_Mode2
Rasa4	E2C_Mode2
Syt5	E2C_Mode2
Tbl2	E2C_Mode2
Pard6a	E2C_Mode2
Kctd20	E2C_Mode2
Gcat	E2C_Mode2
Rnf114	E2C_Mode2
Ndor1	E2C_Mode2
Ptbp1	E2C_Mode2
Cdt1	E2C_Mode2
Slc5a6	E2C_Mode2
Ctsd	E2C_Mode2
Tfcp2	E2C_Mode2
Cilk1	E2C_Mode2
Nprl2	E2C_Mode2
Fsd1	E2C_Mode2
Git1	E2C_Mode2
Med15	E2C_Mode2
Amotl1	E2C_Mode2
Etv5	E2C_Mode2
Slc41a1	E2C_Mode2
Zfp651	E2C_Mode2
Elof1	E2C_Mode2
Tmem259	E2C_Mode2
Pigl	E2C_Mode2
Surf2	E2C_Mode2
Npdc1	E2C_Mode2
Sirt2	E2C_Mode2
Xk	E2C_Mode2
Srf	E2C_Mode2
Steap2	E2C_Mode2
Pdzd11	E2C_Mode2
Qdpr	E2C_Mode2
Rxra	E2C_Mode2
Castor2	E2C_Mode2
Chdh	E2C_Mode2
Nelfcd	E2C_Mode2
Gtf3a	E2C_Mode2
Slc35c2	E2C_Mode2
Pigt	E2C_Mode2
Mybl2	E2C_Mode2
Cyb5r3	E2C_Mode2
Stard3	E2C_Mode2
Slc25a39	E2C_Mode2
Mpdu1	E2C_Mode2
Sult4a1	E2C_Mode2
Isyna1	E2C_Mode2
Rab5c	E2C_Mode2
H13	E2C_Mode2
Rnf145	E2C_Mode2
Map1s	E2C_Mode2
Zfp687	E2C_Mode2
Ddx39b	E2C_Mode2
Esr1	E2C_Mode2
Septin10	E2C_Mode2
Sumo3	E2C_Mode2
Tpgs1	E2C_Mode2
Cyfip2	E2C_Mode2
Mgat1	E2C_Mode2
Rack1	E2C_Mode2
Mrnip	E2C_Mode2
Kremen1	E2C_Mode2
Pold2	E2C_Mode2
Zkscan17	E2C_Mode2
Srebf1	E2C_Mode2
Efr3b	E2C_Mode2
Rnf135	E2C_Mode2
Ern1	E2C_Mode2
Slc9a3r1	E2C_Mode2
Galk1	E2C_Mode2
Unk	E2C_Mode2
Mrpl38	E2C_Mode2
Aanat	E2C_Mode2
Nxn	E2C_Mode2
Ntn1	E2C_Mode2
Usp43	E2C_Mode2
Susd6	E2C_Mode2
Abcd4	E2C_Mode2
Esrrb	E2C_Mode2
Klc1	E2C_Mode2
Sema4d	E2C_Mode2
Cdk20	E2C_Mode2
Pdlim7	E2C_Mode2
Ptdss1	E2C_Mode2
Eaf1	E2C_Mode2
Dcp1a	E2C_Mode2
Extl3	E2C_Mode2
Elp3	E2C_Mode2
Sema5a	E2C_Mode2
Derl1	E2C_Mode2
Csnk1e	E2C_Mode2
Septin3	E2C_Mode2
Srebf2	E2C_Mode2
Polr3h	E2C_Mode2
Nudt16l1	E2C_Mode2
Hsf1	E2C_Mode2
Slc52a2	E2C_Mode2
Grina	E2C_Mode2
Miox	E2C_Mode2
Lmf2	E2C_Mode2
Klhl22	E2C_Mode2
Thap7	E2C_Mode2
St6gal1	E2C_Mode2
Dop1b	E2C_Mode2
Tuba1b	E2C_Mode2
Igfbp6	E2C_Mode2
Calcoco1	E2C_Mode2
Nagpa	E2C_Mode2
Poc1a	E2C_Mode2
Ogfod2	E2C_Mode2
Hcfc1r1	E2C_Mode2
Satb1	E2C_Mode2
Rrp36	E2C_Mode2
Ptk7	E2C_Mode2
Mtch1	E2C_Mode2
Abcg1	E2C_Mode2
Prss30	E2C_Mode2
Mapk8ip3	E2C_Mode2
Pot1b	E2C_Mode2
Nme4	E2C_Mode2
Sap130	E2C_Mode2
Kifc5b	E2C_Mode2
Bag6	E2C_Mode2
Prrc2a	E2C_Mode2
Pou5f1	E2C_Mode2
Il17b	E2C_Mode2
Fech	E2C_Mode2
Zp1	E2C_Mode2
Otub1	E2C_Mode2
Atg2a	E2C_Mode2
Syvn1	E2C_Mode2
Rad9a	E2C_Mode2
Rps6kb2	E2C_Mode2
Tmem134	E2C_Mode2
Pacs1	E2C_Mode2
Pcx	E2C_Mode2
Rela	E2C_Mode2
Map4k2	E2C_Mode2
Hspa12a	E2C_Mode2
3110040N11Rik	E2C_Mode2
Lrrc45	E2C_Mode2
Fasn	E2C_Mode2
Cd7	E2C_Mode2
Ogfod3	E2C_Mode2
Limd1	E2C_Mode2
Tepsin	E2C_Mode2
Atp5a1	E2C_Mode2
Ptdss2	E2C_Mode2
Tmem80	E2C_Mode2
Tnrc6c	E2C_Mode2
4833439L19Rik	E2C_Mode2
Unc5a	E2C_Mode2
Npas2	E2C_Mode2
Inpp4a	E2C_Mode2
Tmem169	E2C_Mode2
Atic	E2C_Mode2
Zfand2b	E2C_Mode2
Abcb6	E2C_Mode2
Tuba4a	E2C_Mode2
Obsl1	E2C_Mode2
Chrng	E2C_Mode2
Capn10	E2C_Mode2
Tmem9	E2C_Mode2
Slc45a3	E2C_Mode2
Adipor1	E2C_Mode2
Hsd17b7	E2C_Mode2
Myoc	E2C_Mode2
Psmb7	E2C_Mode2
Dpm2	E2C_Mode2
Usp20	E2C_Mode2
Stom	E2C_Mode2
Inpp5e	E2C_Mode2
Lpcat4	E2C_Mode2
Commd9	E2C_Mode2
Cdc25b	E2C_Mode2
Fahd2a	E2C_Mode2
Acoxl	E2C_Mode2
Bfsp1	E2C_Mode2
Cst3	E2C_Mode2
Snta1	E2C_Mode2
E2f1	E2C_Mode2
Rae1	E2C_Mode2
Ptpn1	E2C_Mode2
Atp9a	E2C_Mode2
Supt20	E2C_Mode2
Dclk1	E2C_Mode2
Efna3	E2C_Mode2
Bcar3	E2C_Mode2
Manba	E2C_Mode2
Lmo4	E2C_Mode2
Bspry	E2C_Mode2
Alad	E2C_Mode2
B4galt2	E2C_Mode2
Laptm5	E2C_Mode2
Slc2a1	E2C_Mode2
Tspan1	E2C_Mode2
Mknk1	E2C_Mode2
Akr7a5	E2C_Mode2
Ddost	E2C_Mode2
Kif17	E2C_Mode2
Alpl	E2C_Mode2
Phc2	E2C_Mode2
Eif3i	E2C_Mode2
Cd164l2	E2C_Mode2
Acot7	E2C_Mode2
Nol9	E2C_Mode2
Fastk	E2C_Mode2
Slc4a2	E2C_Mode2
Cdk5	E2C_Mode2
Abcb8	E2C_Mode2
Ctnnbip1	E2C_Mode2
Mthfr	E2C_Mode2
Lrrc47	E2C_Mode2
Rgs12	E2C_Mode2
Stk32b	E2C_Mode2
Agbl5	E2C_Mode2
Tbc1d1	E2C_Mode2
Slc35f6	E2C_Mode2
Cds1	E2C_Mode2
Tfip11	E2C_Mode2
Nos1	E2C_Mode2
Pitpnm2	E2C_Mode2
Abcb9	E2C_Mode2
Stx2	E2C_Mode2
Tmem116	E2C_Mode2
Prkab1	E2C_Mode2
Cit	E2C_Mode2
Pxn	E2C_Mode2
Sppl3	E2C_Mode2
4930519G04Rik	E2C_Mode2
Rbm19	E2C_Mode2
Auts2	E2C_Mode2
Lrwd1	E2C_Mode2
Spacdr	E2C_Mode2
Mcm7	E2C_Mode2
Ephb6	E2C_Mode2
Lrig1	E2C_Mode2
Plxna1	E2C_Mode2
Chchd6	E2C_Mode2
Plxnd1	E2C_Mode2
Cops7a	E2C_Mode2
Grin2b	E2C_Mode2
Sspn	E2C_Mode2
Atg7	E2C_Mode2
Efcab12	E2C_Mode2
Ift122	E2C_Mode2
Tspan9	E2C_Mode2
Crtc3	E2C_Mode2
Hddc3	E2C_Mode2
Rab38	E2C_Mode2
Pak4	E2C_Mode2
Det1	E2C_Mode2
Mvp	E2C_Mode2
Cdipt	E2C_Mode2
Kctd13	E2C_Mode2
Gdpd3	E2C_Mode2
Cox6a2	E2C_Mode2
Rnf40	E2C_Mode2
Prr14	E2C_Mode2
Nucb1	E2C_Mode2
Bcat2	E2C_Mode2
Abcc6	E2C_Mode2
Plk1	E2C_Mode2
Mrpl17	E2C_Mode2
Lhpp	E2C_Mode2
Ctbp2	E2C_Mode2
D7Ertd443e	E2C_Mode2
Cdk16	E2C_Mode2
Ccdc120	E2C_Mode2
Plat	E2C_Mode2
Plekha2	E2C_Mode2
Ash2l	E2C_Mode2
Sin3b	E2C_Mode2
Mfap3l	E2C_Mode2
Tnpo2	E2C_Mode2
Tecr	E2C_Mode2
Mmp2	E2C_Mode2
Amfr	E2C_Mode2
Cdyl2	E2C_Mode2
Nudt7	E2C_Mode2
Adgrg1	E2C_Mode2
Kifc3	E2C_Mode2
6430548M08Rik	E2C_Mode2
1700030J22Rik	E2C_Mode2
Has3	E2C_Mode2
Adat1	E2C_Mode2
Cdh15	E2C_Mode2
Gnpat	E2C_Mode2
Sprtn	E2C_Mode2
St14	E2C_Mode2
Dock6	E2C_Mode2
Cgnl1	E2C_Mode2
Pkm	E2C_Mode2
Stra6	E2C_Mode2
Neo1	E2C_Mode2
Rbpms2	E2C_Mode2
Smad3	E2C_Mode2
Scap	E2C_Mode2
Wdr48	E2C_Mode2
Acpp	E2C_Mode2
Ip6k2	E2C_Mode2
Flcn	E2C_Mode2
Atxn2l	E2C_Mode2
Fanca	E2C_Mode2
Spring1	E2C_Mode2
Rnft2	E2C_Mode2
Fbxw8	E2C_Mode2
Pebp1	E2C_Mode2
Chpf	E2C_Mode2
Ogfod1	E2C_Mode2
Senp1	E2C_Mode2
Gm5134	E2C_Mode2
Stk36	E2C_Mode2
Kctd17	E2C_Mode2
Mif	E2C_Mode2
Fbxl8	E2C_Mode2
Fntb	E2C_Mode2
Apol6	E2C_Mode2
Vps8	E2C_Mode2
Lrrc14	E2C_Mode2
Tnks1bp1	E2C_Mode2
Dnah17	E2C_Mode2
Rpap1	E2C_Mode2
Kctd7	E2C_Mode2
Tkfc	E2C_Mode2
Scn10a	E2C_Mode2
Ssh3	E2C_Mode2
Glis1	E2C_Mode2
Tet3	E2C_Mode2
Acot11	E2C_Mode2
Ankrd27	E2C_Mode2
Sncb	E2C_Mode2
Ap2b1	E2C_Mode2
Plekhh3	E2C_Mode2
Klhl35	E2C_Mode2
Mid1	E2C_Mode2
Nfkbiz	E2C_Mode2
Dennd1a	E2C_Mode2
Leng8	E2C_Mode2
Ky	E2C_Mode2
Rubcn	E2C_Mode2
Kiss1r	E2C_Mode2
R3hdm4	E2C_Mode2
Ttc38	E2C_Mode2
Fam214b	E2C_Mode2
Mgat5	E2C_Mode2
Gatad2a	E2C_Mode2
Slc38a7	E2C_Mode2
Ttyh3	E2C_Mode2
Chst12	E2C_Mode2
Eipr1	E2C_Mode2
Aaas	E2C_Mode2
Nfkbid	E2C_Mode2
Trappc14	E2C_Mode2
Tns2	E2C_Mode2
Apbb1	E2C_Mode2
Islr	E2C_Mode2
Mospd3	E2C_Mode2
Tmem97	E2C_Mode2
Slc12a9	E2C_Mode2
Fam168b	E2C_Mode2
Zdhhc18	E2C_Mode2
Fam222b	E2C_Mode2
Pced1a	E2C_Mode2
Ninj1	E2C_Mode2
Rilp	E2C_Mode2
Edem2	E2C_Mode2
Lasp1	E2C_Mode2
Setd1b	E2C_Mode2
1700028J19Rik	E2C_Mode2
Garnl3	E2C_Mode2
Irs2	E2C_Mode2
Adrm1	E2C_Mode2
Hexdc	E2C_Mode2
Atp6v0e2	E2C_Mode2
Ptpa	E2C_Mode2
Cep104	E2C_Mode2
Nphp4	E2C_Mode2
Sdk1	E2C_Mode2
Dock3	E2C_Mode2
Pik3cd	E2C_Mode2
Ptger4	E2C_Mode2
Mrap	E2C_Mode2
Scamp2	E2C_Mode2
Ppp1ca	E2C_Mode2
Mael	E2C_Mode2
Oaz2	E2C_Mode2
Tex264	E2C_Mode2
Atp1a3	E2C_Mode2
Ulk4	E2C_Mode2
Npnt	E2C_Mode2
Prkd2	E2C_Mode2
Rusc1	E2C_Mode2
Cep78	E2C_Mode2
Ubac2	E2C_Mode2
Ankrd13a	E2C_Mode2
Fam222a	E2C_Mode2
Arhgef11	E2C_Mode2
Igsf3	E2C_Mode2
Cox10	E2C_Mode2
Tbc1d22b	E2C_Mode2
Rabif	E2C_Mode2
Mrtfa	E2C_Mode2
Sgsm3	E2C_Mode2
Prox2	E2C_Mode2
Abcb4	E2C_Mode2
Pla2g6	E2C_Mode2
Gucy2c	E2C_Mode2
Lgr6	E2C_Mode2
Fbrsl1	E2C_Mode2
Gimap5	E2C_Mode2
Arf6	E2C_Mode2
Tent5c	E2C_Mode2
Pard6b	E2C_Mode2
Gemin7	E2C_Mode2
Zfp444	E2C_Mode2
H1f10	E2C_Mode2
Spata21	E2C_Mode2
Kcng4	E2C_Mode2
Med26	E2C_Mode2
Zfp574	E2C_Mode2
Zfp423	E2C_Mode2
Kcnk13	E2C_Mode2
Olfr624	E2C_Mode2
Zfp36l2	E2C_Mode2
Tmem104	E2C_Mode2
Snx12	E2C_Mode2
Lrrc8d	E2C_Mode2
Mosmo	E2C_Mode2
Tmem229b	E2C_Mode2
Fam178b	E2C_Mode2
Lrrc75a	E2C_Mode2
Zfp319	E2C_Mode2
Mtfr1l	E2C_Mode2
Hmga1	E2C_Mode2
Gpr1	E2C_Mode2
Pla2g4f	E2C_Mode2
Tmem164	E2C_Mode2
Tmem198b	E2C_Mode2
A2ml1	E2C_Mode2
Atmin	E2C_Mode2
Npm2	E2C_Mode2
Ldlrad3	E2C_Mode2
Prss54	E2C_Mode2
Fkrp	E2C_Mode2
Zfp940	E2C_Mode2
Plcb1	E2C_Mode2
Rab11fip5	E2C_Mode2
Plekhm3	E2C_Mode2
Zbtb22	E2C_Mode2
E230016K23Rik	E2C_Mode2
Mest	E2C_Mode2
Nav2	E2C_Mode2
Gan	E2C_Mode2
Plekhg3	E2C_Mode2
1700030K09Rik	E2C_Mode2
Tmem248	E2C_Mode2
Rpl18-ps2	E2C_Mode2
Pom121	E2C_Mode2
Phgdh	E2C_Mode2
Trim60	E2C_Mode2
Sh3pxd2a	E2C_Mode2
Kics2	E2C_Mode2
Dusp7	E2C_Mode2
Oas1f	E2C_Mode2
Ech1	E2C_Mode2
Gon4l	E2C_Mode2
Taf4b	E2C_Mode2
Pabpc1l	E2C_Mode2
Hmgb2	E2C_Mode2
Tmem158	E2C_Mode2
Zfp93	E2C_Mode2
Fbxo6	E2C_Mode2
Spock1	E2C_Mode2
Mettl7a2	E2C_Mode2
Slc35f3	E2C_Mode2
Fam47e	E2C_Mode2
Zfp180	E2C_Mode2
Ccdc189	E2C_Mode2
Dmac2	E2C_Mode2
Rbbp4	E2C_Mode2
Itpk1	E2C_Mode2
Rpl28-ps1	E2C_Mode2
Tubb2a	E2C_Mode2
Zfp516	E2C_Mode2
Mfsd4a	E2C_Mode2
Aldoart1	E2C_Mode2
Fbxw26	E2C_Mode2
Flot1	E2C_Mode2
Zfp341	E2C_Mode2
9430015G10Rik	E2C_Mode2
Marf1	E2C_Mode2
Copz1	E2C_Mode2
Sap18b	E2C_Mode2
Acvr2b	E2C_Mode2
Smim20	E2C_Mode2
Sec22c	E2C_Mode2
Adgrg5	E2C_Mode2
Ksr2	E2C_Mode2
Patj	E2C_Mode2
Ssbp3	E2C_Mode2
Tgif2	E2C_Mode2
Cnr2	E2C_Mode2
Shisal1	E2C_Mode2
Actg1	E2C_Mode2
Clip2	E2C_Mode2
Lrmda	E2C_Mode2
Hspbp1	E2C_Mode2
Spata6l	E2C_Mode2
2410137M14Rik	E2C_Mode2
Dhrs3	E2C_Mode2
Pomgnt2	E2C_Mode2
Iqcf5	E2C_Mode2
Tecpr1	E2C_Mode2
Gm10175	E2C_Mode2
Oas1e	E2C_Mode2
Aup1	E2C_Mode2
H3c1	E2C_Mode2
Dazap1	E2C_Mode2
Pabpn1l	E2C_Mode2
Fcho1	E2C_Mode2
Gpr179	E2C_Mode2
Gm10291	E2C_Mode2
Tlnrd1	E2C_Mode2
Sox13	E2C_Mode2
Bicra	E2C_Mode2
Dnajc25	E2C_Mode2
Lrrc73	E2C_Mode2
Gm10327	E2C_Mode2
Psmb11	E2C_Mode2
Gm10364	E2C_Mode2
9230020A06Rik	E2C_Mode2
Mtarc2	E2C_Mode2
Iqck	E2C_Mode2
Mlycd	E2C_Mode2
Zfp94	E2C_Mode2
Fam122a	E2C_Mode2
Accsl	E2C_Mode2
Olfr1198	E2C_Mode2
Zc3h3	E2C_Mode2
Dio3	E2C_Mode2
Ighm	E2C_Mode2
Gm2574	E2C_Mode2
Gm2606	E2C_Mode2
Mos	E2C_Mode2
Gm4609	E2C_Mode2
Fyb2	E2C_Mode2
Smarcd2	E2C_Mode2
Vps25	E2C_Mode2
D030018L15Rik	E2C_Mode2
R3hdml	E2C_Mode2
Gm12033	E2C_Mode2
Ifi27l2a	E2C_Mode2
Trim71	E2C_Mode2
Arpc4	E2C_Mode2
Kifc1	E2C_Mode2
Marchf2	E2C_Mode2
Rpl17-ps5	E2C_Mode2
Gm13292	E2C_Mode2
Eef2-ps2	E2C_Mode2
Gm11953	E2C_Mode2
Gm12416	E2C_Mode2
Gm11249	E2C_Mode2
Tbx3os2	E2C_Mode2
Gm12505	E2C_Mode2
Gm23119	E2C_Mode2
Cerox1	E2C_Mode2
Hspa1a	E2C_Mode2
Gm20826	E2C_Mode2
Vmn1r112	E2C_Mode2
Gm21244	E2C_Mode2
Zfp967	E2C_Mode2
Gapdh-ps15	E2C_Mode2
Dcpp1	E2C_Mode2
Gm16845	E2C_Mode2
4933433G15Rik	E2C_Mode2
Gm5523	E2C_Mode2
Gm4217	E2C_Mode2
Gm4575	E2C_Mode2
2310008N11Rik	E2C_Mode2
Norad	E2C_Mode2
Gm37500	E2C_Mode2
Gm6157	E2C_Mode2
Samd4b	E2C_Mode2
Gm9347	E2C_Mode2
Gm32926	E2C_Mode2
Gm7213	E2C_Mode2
Gm4800	E2C_Mode2
9230102K24Rik	E2C_Mode2
Gm5779	E2C_Mode2
Gm9176	E2C_Mode2
Gm35208	E2C_Mode2
Gm18025	E2C_Mode2
Gm30551	E2C_Mode2
Gm9198	E2C_Mode2
Gm4632	E2C_Mode2
Gm30083	E2C_Mode2
Bc1	E2C_Mode2
Gm31814	E2C_Mode2
Gm6705	E2C_Mode2
1600002D24Rik	E2C_Mode2
1700122C19Rik	E2C_Mode2
Gm8717	E2C_Mode2
Gm22513	E2C_Mode2
Klhl17	E2C_Mode2
Fgf6	E2C_Mode3
Cdh1	E2C_Mode3
Acvrl1	E2C_Mode3
Gm2a	E2C_Mode3
Abhd15	E2C_Mode3
Nhp2	E2C_Mode3
Lman2l	E2C_Mode3
Mxd1	E2C_Mode3
Smg5	E2C_Mode3
Gtf2h4	E2C_Mode3
Trappc6a	E2C_Mode3
Foxn1	E2C_Mode3
Nr1h3	E2C_Mode3
Lmf1	E2C_Mode3
Angptl4	E2C_Mode3
Cd320	E2C_Mode3
Tiam1	E2C_Mode3
Foxj2	E2C_Mode3
Eif2b5	E2C_Mode3
Gstm7	E2C_Mode3
Stat3	E2C_Mode3
Polr2e	E2C_Mode3
Ulk2	E2C_Mode3
Pax3	E2C_Mode3
Map2k1	E2C_Mode3
Mri1	E2C_Mode3
Wdr83	E2C_Mode3
Ripk4	E2C_Mode3
Por	E2C_Mode3
Pan2	E2C_Mode3
Trap1	E2C_Mode3
Atp5g1	E2C_Mode3
Snf8	E2C_Mode3
Tbcb	E2C_Mode3
Eps8l1	E2C_Mode3
Prss16	E2C_Mode3
Kmt2b	E2C_Mode3
Zbtb32	E2C_Mode3
Rps9	E2C_Mode3
Aplp1	E2C_Mode3
B4galnt1	E2C_Mode3
Tmco6	E2C_Mode3
Stx1a	E2C_Mode3
Hapln4	E2C_Mode3
Gtpbp3	E2C_Mode3
Aldh16a1	E2C_Mode3
Mid1ip1	E2C_Mode3
Fbxw9	E2C_Mode3
Slc1a7	E2C_Mode3
Nav1	E2C_Mode3
Pou6f2	E2C_Mode3
Kdsr	E2C_Mode3
Ifi35	E2C_Mode3
Rdm1	E2C_Mode3
Fads1	E2C_Mode3
Adssl1	E2C_Mode3
Pgam1	E2C_Mode3
Gfod2	E2C_Mode3
Igf2bp1	E2C_Mode3
Atraid	E2C_Mode3
Ankrd52	E2C_Mode3
Tsr3	E2C_Mode3
Cers2	E2C_Mode3
Gtf2ird2	E2C_Mode3
Dyrk3	E2C_Mode3
Plcg1	E2C_Mode3
Kctd5	E2C_Mode3
Exosc10	E2C_Mode3
Stac2	E2C_Mode3
B4galt5	E2C_Mode3
Cyth3	E2C_Mode3
Mafk	E2C_Mode3
Mtmr4	E2C_Mode3
Tbx3	E2C_Mode3
Cdk5rap3	E2C_Mode3
Avpi1	E2C_Mode3
Arrb1	E2C_Mode3
Map2k3	E2C_Mode3
Fis1	E2C_Mode3
Atp6v0a1	E2C_Mode3
Grb7	E2C_Mode3
Noxo1	E2C_Mode3
Sec14l4	E2C_Mode3
Gle1	E2C_Mode3
Crybg1	E2C_Mode3
Rhobtb1	E2C_Mode3
Cry1	E2C_Mode3
Anapc16	E2C_Mode3
Apc2	E2C_Mode3
Gamt	E2C_Mode3
Rab36	E2C_Mode3
Prmt2	E2C_Mode3
Mpg	E2C_Mode3
Hcn2	E2C_Mode3
Tnip1	E2C_Mode3
Osbp2	E2C_Mode3
Eif4enif1	E2C_Mode3
Polm	E2C_Mode3
Mfap3	E2C_Mode3
Rgs9	E2C_Mode3
Arsg	E2C_Mode3
Klhl29	E2C_Mode3
Adcy3	E2C_Mode3
Dnmt3a	E2C_Mode3
Exoc7	E2C_Mode3
Cacnb1	E2C_Mode3
Per1	E2C_Mode3
Tmem107	E2C_Mode3
Dglucy	E2C_Mode3
Tc2n	E2C_Mode3
B4galt7	E2C_Mode3
Golm1	E2C_Mode3
Hnrnpa1l2-ps2	E2C_Mode3
Cryl1	E2C_Mode3
Mrpl57	E2C_Mode3
Haus4	E2C_Mode3
Sdr39u1	E2C_Mode3
L3mbtl2	E2C_Mode3
Mief1	E2C_Mode3
Cacna1i	E2C_Mode3
Tnfrsf17	E2C_Mode3
Crebbp	E2C_Mode3
Ptk2	E2C_Mode3
Arsa	E2C_Mode3
Lztr1	E2C_Mode3
Umps	E2C_Mode3
Itgb5	E2C_Mode3
Chaf1b	E2C_Mode3
Cdkn1a	E2C_Mode3
Acy1	E2C_Mode3
Slc22a3	E2C_Mode3
Acat2	E2C_Mode3
Zscan10	E2C_Mode3
Gtpbp2	E2C_Mode3
Tfeb	E2C_Mode3
Spsb3	E2C_Mode3
Jpt2	E2C_Mode3
Cuta	E2C_Mode3
Grm8	E2C_Mode3
Bambi	E2C_Mode3
Cxxc1	E2C_Mode3
Csnk1a1	E2C_Mode3
Rps14	E2C_Mode3
Ddb1	E2C_Mode3
Cdc42bpg	E2C_Mode3
Cdca5	E2C_Mode3
Frmd8	E2C_Mode3
Tesmin	E2C_Mode3
Fosl1	E2C_Mode3
Kcnk4	E2C_Mode3
Sfxn2	E2C_Mode3
Cbr2	E2C_Mode3
Ubtd1	E2C_Mode3
Fbxl15	E2C_Mode3
Jph3	E2C_Mode3
Cdk2	E2C_Mode3
Pmel	E2C_Mode3
Shmt2	E2C_Mode3
Sigirr	E2C_Mode3
Tk1	E2C_Mode3
Atrip	E2C_Mode3
Gm53191	E2C_Mode3
Wdr73	E2C_Mode3
Clec3b	E2C_Mode3
Tgm4	E2C_Mode3
Higd2a	E2C_Mode3
Rpl7-ps8	E2C_Mode3
Inpp1	E2C_Mode3
Glb1l	E2C_Mode3
Speg	E2C_Mode3
Stk25	E2C_Mode3
Bok	E2C_Mode3
Atg16l1	E2C_Mode3
Mlph	E2C_Mode3
Rbbp5	E2C_Mode3
Stx6	E2C_Mode3
Mixl1	E2C_Mode3
Tmem63a	E2C_Mode3
Nek2	E2C_Mode3
Plxna2	E2C_Mode3
Lrsam1	E2C_Mode3
Abl1	E2C_Mode3
Ntmt1	E2C_Mode3
Miga2	E2C_Mode3
Dab2ip	E2C_Mode3
Sapcd2	E2C_Mode3
Nat10	E2C_Mode3
Sord	E2C_Mode3
Jag1	E2C_Mode3
Vps16	E2C_Mode3
Pcsk2	E2C_Mode3
Fam110a	E2C_Mode3
Mylk2	E2C_Mode3
Phactr3	E2C_Mode3
Chmp4c	E2C_Mode3
Ralgapb	E2C_Mode3
Dhx35	E2C_Mode3
Gnb4	E2C_Mode3
Nceh1	E2C_Mode3
Zbtb7b	E2C_Mode3
Pear1	E2C_Mode3
Fmo5	E2C_Mode3
Abca4	E2C_Mode3
Dcaf12	E2C_Mode3
Enho	E2C_Mode3
Dctn3	E2C_Mode3
Hint2	E2C_Mode3
Plin2	E2C_Mode3
Ttc39a	E2C_Mode3
Toe1	E2C_Mode3
Tinagl1	E2C_Mode3
Sesn2	E2C_Mode3
Padi2	E2C_Mode3
Kcnab2	E2C_Mode3
Espn	E2C_Mode3
Ints11	E2C_Mode3
Atad3a	E2C_Mode3
Gabrd	E2C_Mode3
Sorcs2	E2C_Mode3
Tgfbr3	E2C_Mode3
Nudt9	E2C_Mode3
Tpst2	E2C_Mode3
Ppef2	E2C_Mode3
Rimbp2	E2C_Mode3
Brap	E2C_Mode3
Sirt4	E2C_Mode3
Ints1	E2C_Mode3
Sds	E2C_Mode3
Pdx1	E2C_Mode3
Pop7	E2C_Mode3
Tmem213	E2C_Mode3
Rad52	E2C_Mode3
Vamp1	E2C_Mode3
E130112N10Rik	E2C_Mode3
Vasp	E2C_Mode3
Iqgap1	E2C_Mode3
Idh2	E2C_Mode3
Tbx6	E2C_Mode3
Lipt2	E2C_Mode3
Tead2	E2C_Mode3
Nomo1	E2C_Mode3
Enox2	E2C_Mode3
Gata1	E2C_Mode3
Zfp185	E2C_Mode3
Rasa3	E2C_Mode3
Snx20	E2C_Mode3
Eif2ak3	E2C_Mode3
Usb1	E2C_Mode3
Cog8	E2C_Mode3
Chst5	E2C_Mode3
Abcb10	E2C_Mode3
Urb2	E2C_Mode3
Agt	E2C_Mode3
Bace1	E2C_Mode3
Aqp9	E2C_Mode3
Fam219b	E2C_Mode3
Tspan3	E2C_Mode3
Hmg20a	E2C_Mode3
Stoml1	E2C_Mode3
Gclc	E2C_Mode3
Trib3	E2C_Mode3
Arhgef17	E2C_Mode3
Rasgrp2	E2C_Mode3
Lpp	E2C_Mode3
Atp6v0b	E2C_Mode3
Rfwd3	E2C_Mode3
Clec18a	E2C_Mode3
Sf3b3	E2C_Mode3
Dnah8	E2C_Mode3
Jcad	E2C_Mode3
Zfp446	E2C_Mode3
Farp2	E2C_Mode3
Atp2c2	E2C_Mode3
Sik3	E2C_Mode3
Scx	E2C_Mode3
Hdac11	E2C_Mode3
Ints14	E2C_Mode3
Plcg2	E2C_Mode3
Cmip	E2C_Mode3
Myo15b	E2C_Mode3
Asb16	E2C_Mode3
Celf5	E2C_Mode3
Rundc1	E2C_Mode3
Zbtb7a	E2C_Mode3
Lars2	E2C_Mode3
Plekhj1	E2C_Mode3
Kank4	E2C_Mode3
Mpv17l2	E2C_Mode3
Tsen34	E2C_Mode3
Cox8a	E2C_Mode3
Acaa1a	E2C_Mode3
Wnt4	E2C_Mode3
Ehmt1	E2C_Mode3
Atg101	E2C_Mode3
Galnt6	E2C_Mode3
Hand1	E2C_Mode3
Fam53a	E2C_Mode3
Srrt	E2C_Mode3
Ctbp1	E2C_Mode3
Fbxo27	E2C_Mode3
Rps16	E2C_Mode3
Mcrs1	E2C_Mode3
Lzts3	E2C_Mode3
Wdr19	E2C_Mode3
Plekhg6	E2C_Mode3
Iffo1	E2C_Mode3
Hdhd3	E2C_Mode3
Fchsd1	E2C_Mode3
Bpifb5	E2C_Mode3
Phrf1	E2C_Mode3
Ost4	E2C_Mode3
Siglecf	E2C_Mode3
Foxred1	E2C_Mode3
Eme1	E2C_Mode3
Camk1d	E2C_Mode3
Sec24d	E2C_Mode3
Ents15	E2C_Mode3
Npepl1	E2C_Mode3
Megf9	E2C_Mode3
Pcsk1n	E2C_Mode3
Cybc1	E2C_Mode3
Synpo2l	E2C_Mode3
Prdm16	E2C_Mode3
Ubn1	E2C_Mode3
Ap5z1	E2C_Mode3
Exo1	E2C_Mode3
Epg5	E2C_Mode3
Eva1c	E2C_Mode3
Fam102b	E2C_Mode3
Skiv2l	E2C_Mode3
Trim41	E2C_Mode3
Manea	E2C_Mode3
Matn1	E2C_Mode3
Kazn	E2C_Mode3
Dnajc16	E2C_Mode3
Eif4h	E2C_Mode3
Erg	E2C_Mode3
Sft2d2	E2C_Mode3
Sh3kbp1	E2C_Mode3
Pif1	E2C_Mode3
Yeats2	E2C_Mode3
Nkx6-2	E2C_Mode3
Tcl1	E2C_Mode3
Mbp	E2C_Mode3
Kif21b	E2C_Mode3
Svop	E2C_Mode3
S100a14	E2C_Mode3
Gjb3	E2C_Mode3
Nfkbil1	E2C_Mode3
Dctpp1	E2C_Mode3
Golga7b	E2C_Mode3
Atxn2	E2C_Mode3
Acad12	E2C_Mode3
Ypel3	E2C_Mode3
Map3k9	E2C_Mode3
Borcs5	E2C_Mode3
Zfp513	E2C_Mode3
Tmem82	E2C_Mode3
Niban3	E2C_Mode3
Tmem11	E2C_Mode3
Epop	E2C_Mode3
Pgp	E2C_Mode3
Taf10	E2C_Mode3
Prss53	E2C_Mode3
Mab21l3	E2C_Mode3
Trp53i13	E2C_Mode3
Marveld1	E2C_Mode3
Gm9493	E2C_Mode3
Hs3st5	E2C_Mode3
Bod1	E2C_Mode3
Rpl18a	E2C_Mode3
Preb	E2C_Mode3
Plekha7	E2C_Mode3
Mtmr11	E2C_Mode3
B430212C06Rik	E2C_Mode3
Olfr71	E2C_Mode3
Irgm1	E2C_Mode3
C2cd3	E2C_Mode3
Cd3eap	E2C_Mode3
Wbp1l	E2C_Mode3
Stx19	E2C_Mode3
Rell1	E2C_Mode3
4930483J18Rik	E2C_Mode3
Marcksl1	E2C_Mode3
Rgmb	E2C_Mode3
Gng7	E2C_Mode3
Dip2c	E2C_Mode3
Zbtb8b	E2C_Mode3
Ggnbp1	E2C_Mode3
Cyb561d1	E2C_Mode3
Rimkla	E2C_Mode3
Sephs2	E2C_Mode3
Mblac1	E2C_Mode3
Prss38	E2C_Mode3
Tmem241	E2C_Mode3
Sall2	E2C_Mode3
Tifab	E2C_Mode3
Fzd4	E2C_Mode3
H2ax	E2C_Mode3
Idnk	E2C_Mode3
Hmx2	E2C_Mode3
Ubqln2	E2C_Mode3
Carmil2	E2C_Mode3
Snx21	E2C_Mode3
Il31ra	E2C_Mode3
Htr5b	E2C_Mode3
B3galt6	E2C_Mode3
H2bc1	E2C_Mode3
Slc29a4	E2C_Mode3
Zfp579	E2C_Mode3
Sox6	E2C_Mode3
Opa3	E2C_Mode3
Ppp6r1	E2C_Mode3
Jun	E2C_Mode3
Junb	E2C_Mode3
Prkcb	E2C_Mode3
Jam2	E2C_Mode3
Epp13	E2C_Mode3
Lgals7	E2C_Mode3
4732471J01Rik	E2C_Mode3
Lysmd1	E2C_Mode3
Dnajc5g	E2C_Mode3
Sirt5	E2C_Mode3
Zfp747	E2C_Mode3
9130230L23Rik	E2C_Mode3
Vmac	E2C_Mode3
Kctd18	E2C_Mode3
Elp6	E2C_Mode3
Rnd1	E2C_Mode3
Arntl	E2C_Mode3
Tead1	E2C_Mode3
Aasdh	E2C_Mode3
Fez2	E2C_Mode3
Gm9999	E2C_Mode3
Ppp1r14b	E2C_Mode3
Retsat	E2C_Mode3
Nbeal2	E2C_Mode3
Dnah9	E2C_Mode3
Gjc3	E2C_Mode3
Apol9a	E2C_Mode3
Ece1	E2C_Mode3
Palld	E2C_Mode3
Nfam1	E2C_Mode3
Vwa8	E2C_Mode3
Rpl18a-ps1	E2C_Mode3
Tonsl	E2C_Mode3
Gckr	E2C_Mode3
Gm5292	E2C_Mode3
Rpl13-ps6	E2C_Mode3
Rpl13-ps3	E2C_Mode3
H2aj	E2C_Mode3
Armh1	E2C_Mode3
Dppa5a	E2C_Mode3
Irak2	E2C_Mode3
0610040J01Rik	E2C_Mode3
Rpl21-ps3	E2C_Mode3
Zbtb40	E2C_Mode3
H4c8	E2C_Mode3
Stk19	E2C_Mode3
Gm14173	E2C_Mode3
H2ac4	E2C_Mode3
Rpl34-ps2	E2C_Mode3
Ppp4r1	E2C_Mode3
H2ac10	E2C_Mode3
Rpp25	E2C_Mode3
Zfp398	E2C_Mode3
Tubb4a	E2C_Mode3
2310039H08Rik	E2C_Mode3
Ppox	E2C_Mode3
AI413582	E2C_Mode3
Prr23a2	E2C_Mode3
Kif1b	E2C_Mode3
1110038F14Rik	E2C_Mode3
Rpl27	E2C_Mode3
Jakmip1	E2C_Mode3
Gm4987	E2C_Mode3
Krt88	E2C_Mode3
Gpn1	E2C_Mode3
Snord118	E2C_Mode3
Rny3	E2C_Mode3
Snora30	E2C_Mode3
Snora69	E2C_Mode3
Rny1	E2C_Mode3
Tmem42	E2C_Mode3
Tcl1b1	E2C_Mode3
LOC118568354	E2C_Mode3
Rps23-ps2	E2C_Mode3
Rplp0	E2C_Mode3
Gm14164	E2C_Mode3
Gm11808	E2C_Mode3
Gm8225	E2C_Mode3
Selenbp1	E2C_Mode3
Selenbp2	E2C_Mode3
H2bc7	E2C_Mode3
H2ac6	E2C_Mode3
H2bc23	E2C_Mode3
H3c3	E2C_Mode3
Hba-a2	E2C_Mode3
Hba-a1	E2C_Mode3
Gm5356	E2C_Mode3
Chchd2	E2C_Mode3
Etnk2	E2C_Mode3
Rbm47	E2C_Mode3
Gm4799	E2C_Mode3
Npw	E2C_Mode3
Zfp213	E2C_Mode3
2410004P03Rik	E2C_Mode3
Rnls	E2C_Mode3
Mta2	E2C_Mode3
Fthl17e	E2C_Mode3
Ppp1r3e	E2C_Mode3
Hbq1b	E2C_Mode3
4930599N23Rik	E2C_Mode3
Klhl21	E2C_Mode3
Gm10575	E2C_Mode3
Cdkn2b	E2C_Mode3
Fam169b	E2C_Mode3
Rpl10-ps2	E2C_Mode3
Gm15417	E2C_Mode3
Bglap2	E2C_Mode3
Ripor3	E2C_Mode3
BC029722	E2C_Mode3
Pak6	E2C_Mode3
Dolk	E2C_Mode3
Ighg2c	E2C_Mode3
Gm7290	E2C_Mode3
Cntd1	E2C_Mode3
Dnaaf10	E2C_Mode3
Ly6c1	E2C_Mode3
Tmppe	E2C_Mode3
Med12	E2C_Mode3
Maea	E2C_Mode3
H2ac14	E2C_Mode3
H3f4	E2C_Mode3
Gm13929	E2C_Mode3
H3c15	E2C_Mode3
Gm12565	E2C_Mode3
Gm6023	E2C_Mode3
Gm15264	E2C_Mode3
Gm14165	E2C_Mode3
LOC108167922	E2C_Mode3
Gm6285	E2C_Mode3
Rpl19-ps12	E2C_Mode3
Gm11196	E2C_Mode3
Mkrn1-ps1	E2C_Mode3
Gm15464	E2C_Mode3
Rpl13-ps1	E2C_Mode3
Gm9083	E2C_Mode3
Gm13604	E2C_Mode3
Gm8163	E2C_Mode3
Gm11224	E2C_Mode3
Gm22107	E2C_Mode3
Gm16001	E2C_Mode3
Gm12992	E2C_Mode3
Gm12091	E2C_Mode3
2410006H16Rik	E2C_Mode3
A830082K12Rik	E2C_Mode3
Gm9013	E2C_Mode3
BC065397	E2C_Mode3
Gm25395	E2C_Mode3
Snord13	E2C_Mode3
LOC115490494	E2C_Mode3
Scarna8	E2C_Mode3
Gm16238	E2C_Mode3
Gm17046	E2C_Mode3
Fancf	E2C_Mode3
Gm7030	E2C_Mode3
Mir5128	E2C_Mode3
Rps12-ps11	E2C_Mode3
Gal3st2	E2C_Mode3
Pou3f2	E2C_Mode3
Vmn1r157	E2C_Mode3
Gm5070	E2C_Mode3
Gm16712	E2C_Mode3
6030443J06Rik	E2C_Mode3
E030030I06Rik	E2C_Mode3
Gm8177	E2C_Mode3
Rpl31-ps16	E2C_Mode3
Gm8492	E2C_Mode3
Gm17786	E2C_Mode3
Rps12-ps24	E2C_Mode3
Gm7467	E2C_Mode3
Phf20-ps	E2C_Mode3
Xndc1	E2C_Mode3
Rps10-ps2	E2C_Mode3
2410022M11Rik	E2C_Mode3
1700031P21Rik	E2C_Mode3
Ovol3	E2C_Mode3
Gm29243	E2C_Mode3
Gm5441	E2C_Mode3
Mir7215	E2C_Mode3
Iglc3	E2C_Mode3
Gm7542	E2C_Mode3
Gm4782	E2C_Mode3
Gm7384	E2C_Mode3
Ceacam-ps1	E2C_Mode3
Rpl15-ps5	E2C_Mode3
B230311B06Rik	E2C_Mode3
0610005C13Rik	E2C_Mode3
Iqcn	E2C_Mode3
Gm7842	E2C_Mode3
Gm17823	E2C_Mode3
Gm35206	E2C_Mode3
Gm6867	E2C_Mode3
Dio3os	E2C_Mode3
Gm6129	E2C_Mode3
Gm20336	E2C_Mode3
F630042J09Rik	E2C_Mode3
Gm20741	E2C_Mode3
Gm8130	E2C_Mode3
Gm46546	E2C_Mode3
Apbb3	E2C_Mode3
Gm6995	E2C_Mode3
4833438C02Rik	E2C_Mode3
Gm4840	E2C_Mode3
n-R5s104	E2C_Mode3
Rn7s2	E2C_Mode3
Rn7s1	E2C_Mode3
n-R5s105	E2C_Mode3
n-R5s113	E2C_Mode3
Lhx2	E2C_Mode4
Wdr77	E2C_Mode4
Tubb5	E2C_Mode4
Gstt1	E2C_Mode4
Ciao3	E2C_Mode4
Daxx	E2C_Mode4
Clpp	E2C_Mode4
Alkbh7	E2C_Mode4
Dll3	E2C_Mode4
Lpcat3	E2C_Mode4
Clcn5	E2C_Mode4
Bid	E2C_Mode4
Mapk13	E2C_Mode4
Uqcc1	E2C_Mode4
Pex1	E2C_Mode4
Hyi	E2C_Mode4
Sfmbt1	E2C_Mode4
Neu1	E2C_Mode4
Nfib	E2C_Mode4
Bmp7	E2C_Mode4
Vav2	E2C_Mode4
Cox4i2	E2C_Mode4
Phlda2	E2C_Mode4
Exoc3l2	E2C_Mode4
Ndufa2	E2C_Mode4
Anapc1	E2C_Mode4
Ddx19a	E2C_Mode4
Slamf6	E2C_Mode4
Endog	E2C_Mode4
Nkap	E2C_Mode4
Rnd3	E2C_Mode4
Rhot1	E2C_Mode4
C1qbp	E2C_Mode4
Trim37	E2C_Mode4
Atox1	E2C_Mode4
Fmc1	E2C_Mode4
Phlda1	E2C_Mode4
Ccng1	E2C_Mode4
Pttg1	E2C_Mode4
Ccdc117	E2C_Mode4
Cnot8	E2C_Mode4
Atxn7l1	E2C_Mode4
Tspan13	E2C_Mode4
Rrm2	E2C_Mode4
Tpo	E2C_Mode4
Tekt1	E2C_Mode4
Dnaaf2	E2C_Mode4
Sgpp1	E2C_Mode4
Gpatch2l	E2C_Mode4
F12	E2C_Mode4
Serinc5	E2C_Mode4
Kctd6	E2C_Mode4
Vcl	E2C_Mode4
Nufip1	E2C_Mode4
Rgcc	E2C_Mode4
Dct	E2C_Mode4
Tgm1	E2C_Mode4
Myo10	E2C_Mode4
Pop1	E2C_Mode4
Osr2	E2C_Mode4
Slc35a5	E2C_Mode4
Gbe1	E2C_Mode4
Tomm70a	E2C_Mode4
Gtf2e1	E2C_Mode4
Rfc4	E2C_Mode4
Arl13b	E2C_Mode4
Grm2	E2C_Mode4
Cdca3	E2C_Mode4
Rhebl1	E2C_Mode4
Cnpy3	E2C_Mode4
Kif6	E2C_Mode4
Stk38	E2C_Mode4
Arhgap28	E2C_Mode4
Acsbg3	E2C_Mode4
Cul2	E2C_Mode4
Riok3	E2C_Mode4
Pmaip1	E2C_Mode4
Snx24	E2C_Mode4
Tmem216	E2C_Mode4
Fam111a	E2C_Mode4
Gpha2	E2C_Mode4
Chka	E2C_Mode4
Gpam	E2C_Mode4
Hhex	E2C_Mode4
Gsto1	E2C_Mode4
Sema4g	E2C_Mode4
Pitx3	E2C_Mode4
Dnajc14	E2C_Mode4
Nmb	E2C_Mode4
Sntg1	E2C_Mode4
Stau2	E2C_Mode4
Idh1	E2C_Mode4
Ndufs1	E2C_Mode4
Nr5a2	E2C_Mode4
Tagln2	E2C_Mode4
Vamp4	E2C_Mode4
Cubn	E2C_Mode4
Med19	E2C_Mode4
Itga6	E2C_Mode4
Nop10	E2C_Mode4
Mapk8ip1	E2C_Mode4
F2	E2C_Mode4
Dnaaf9	E2C_Mode4
Siglec1	E2C_Mode4
Stmn3	E2C_Mode4
Fam83d	E2C_Mode4
Zmat3	E2C_Mode4
Actl6a	E2C_Mode4
Ect2	E2C_Mode4
Ift80	E2C_Mode4
Pfn2	E2C_Mode4
Ahcyl1	E2C_Mode4
Ddx20	E2C_Mode4
Adh5	E2C_Mode4
Nbn	E2C_Mode4
Nans	E2C_Mode4
Ptgr1	E2C_Mode4
2610528J11Rik	E2C_Mode4
Ebna1bp2	E2C_Mode4
Yars	E2C_Mode4
Rpa2	E2C_Mode4
Slc26a5	E2C_Mode4
Anapc4	E2C_Mode4
Dr1	E2C_Mode4
Ran	E2C_Mode4
Golga3	E2C_Mode4
Rab35	E2C_Mode4
Tgfa	E2C_Mode4
Cntn6	E2C_Mode4
Erc1	E2C_Mode4
Bhlhe41	E2C_Mode4
Cmas	E2C_Mode4
Apba2	E2C_Mode4
Synm	E2C_Mode4
Tmc5	E2C_Mode4
Coq7	E2C_Mode4
Coro1a	E2C_Mode4
Bcl7c	E2C_Mode4
Swap70	E2C_Mode4
Glt28d2	E2C_Mode4
Tsc22d3	E2C_Mode4
Kat6a	E2C_Mode4
Setd6	E2C_Mode4
Slc10a7	E2C_Mode4
Mt1	E2C_Mode4
Psme3ip1	E2C_Mode4
Slc27a1	E2C_Mode4
Tsnaxip1	E2C_Mode4
Cyb5b	E2C_Mode4
Tbx20	E2C_Mode4
Dnaja4	E2C_Mode4
Dync1li1	E2C_Mode4
Topbp1	E2C_Mode4
Mrpl3	E2C_Mode4
Cish	E2C_Mode4
Alas1	E2C_Mode4
Ap4b1	E2C_Mode4
Polr2f	E2C_Mode4
Podxl2	E2C_Mode4
Dis3	E2C_Mode4
Gucd1	E2C_Mode4
Pla2g4c	E2C_Mode4
Efcab14	E2C_Mode4
Golgb1	E2C_Mode4
Wdr5b	E2C_Mode4
Hmgxb4	E2C_Mode4
Cebpa	E2C_Mode4
Hpse	E2C_Mode4
Chrna5	E2C_Mode4
Cnot3	E2C_Mode4
Cd99l2	E2C_Mode4
Cep19	E2C_Mode4
Palm	E2C_Mode4
Cog5	E2C_Mode4
Aldh5a1	E2C_Mode4
Prickle1	E2C_Mode4
Ccdc38	E2C_Mode4
Ankmy2	E2C_Mode4
Ndufa13	E2C_Mode4
Polr1h	E2C_Mode4
Ago2	E2C_Mode4
Cox6b1	E2C_Mode4
Prodh2	E2C_Mode4
Zdhhc9	E2C_Mode4
Nxt1	E2C_Mode4
Mfsd2b	E2C_Mode4
Azin1	E2C_Mode4
Gnpnat1	E2C_Mode4
Phf12	E2C_Mode4
Rpl10a	E2C_Mode4
Smarce1	E2C_Mode4
Kdm1b	E2C_Mode4
Trappc11	E2C_Mode4
Fau	E2C_Mode4
Nop2	E2C_Mode4
Ostm1	E2C_Mode4
Arl5c	E2C_Mode4
Gdf15	E2C_Mode4
Ubn2	E2C_Mode4
Atp5l	E2C_Mode4
Kat7	E2C_Mode4
2210406O10Rik	E2C_Mode4
Ythdf2	E2C_Mode4
Mrps28	E2C_Mode4
Slc25a28	E2C_Mode4
Agbl2	E2C_Mode4
Phf8	E2C_Mode4
Ydjc	E2C_Mode4
Slc16a6	E2C_Mode4
Uggt2	E2C_Mode4
Inpp5f	E2C_Mode4
Rassf4	E2C_Mode4
Asxl1	E2C_Mode4
Itpr3	E2C_Mode4
Tmem64	E2C_Mode4
Rell2	E2C_Mode4
Cryga	E2C_Mode4
Cox19	E2C_Mode4
Mtus1	E2C_Mode4
BC049762	E2C_Mode4
Teddm2	E2C_Mode4
Otulin	E2C_Mode4
Il17c	E2C_Mode4
Ticrr	E2C_Mode4
Ckap4	E2C_Mode4
Zfp445	E2C_Mode4
H2bc6	E2C_Mode4
Dmbt1	E2C_Mode4
Fbxo28	E2C_Mode4
Frat2	E2C_Mode4
Mcmbp	E2C_Mode4
Fbxo10	E2C_Mode4
[truncated: 3,362 more rows]

## Sheet: 4cell
4cell stage
gene_symbol	mode
Mnt	E4C_Mode1
Egfl6	E4C_Mode1
Abhd15	E4C_Mode1
Tcl1b5	E4C_Mode1
Mapk7	E4C_Mode1
Oas1h	E4C_Mode1
Ramp2	E4C_Mode1
Acap1	E4C_Mode1
Naglu	E4C_Mode1
Ltbp2	E4C_Mode1
Metrn	E4C_Mode1
Efna2	E4C_Mode1
Cacnb3	E4C_Mode1
Insig2	E4C_Mode1
Gys1	E4C_Mode1
Cacna1b	E4C_Mode1
Shbg	E4C_Mode1
Hmox1	E4C_Mode1
Ube2m	E4C_Mode1
Kit	E4C_Mode1
Zdhhc24	E4C_Mode1
Sulf2	E4C_Mode1
Hapln4	E4C_Mode1
Relt	E4C_Mode1
Wnt8a	E4C_Mode1
Ehf	E4C_Mode1
Galns	E4C_Mode1
Rnf5	E4C_Mode1
Ttbk1	E4C_Mode1
Sqstm1	E4C_Mode1
Chdh	E4C_Mode1
Lnx2	E4C_Mode1
Cntnap1	E4C_Mode1
Trpv2	E4C_Mode1
Gipc1	E4C_Mode1
Akt3	E4C_Mode1
Rab32	E4C_Mode1
Egfr	E4C_Mode1
Cfap410	E4C_Mode1
Sgcd	E4C_Mode1
Ltc4s	E4C_Mode1
Nrcam	E4C_Mode1
Abcc3	E4C_Mode1
Cfap52	E4C_Mode1
Kat2a	E4C_Mode1
Mta1	E4C_Mode1
Acot3	E4C_Mode1
Tgfb3	E4C_Mode1
Nkd2	E4C_Mode1
Thrb	E4C_Mode1
Cpb2	E4C_Mode1
Klhl1	E4C_Mode1
Ednrb	E4C_Mode1
Ercc4	E4C_Mode1
Ly6c2	E4C_Mode1
B4galt4	E4C_Mode1
Pdia5	E4C_Mode1
Ildr1	E4C_Mode1
Fam3b	E4C_Mode1
Serinc2	E4C_Mode1
Agap3	E4C_Mode1
Hcfc1r1	E4C_Mode1
Spats1	E4C_Mode1
Rrp36	E4C_Mode1
Abcg1	E4C_Mode1
Xdh	E4C_Mode1
Qpct	E4C_Mode1
Gtf2a1l	E4C_Mode1
Ift140	E4C_Mode1
Rfx2	E4C_Mode1
Il17b	E4C_Mode1
Csf1r	E4C_Mode1
Fam111a	E4C_Mode1
Pitpnm1	E4C_Mode1
Dkk1	E4C_Mode1
Rela	E4C_Mode1
Gpr137	E4C_Mode1
Slit1	E4C_Mode1
Fn3k	E4C_Mode1
Cpn1	E4C_Mode1
Fgf8	E4C_Mode1
Esyt1	E4C_Mode1
Eya1	E4C_Mode1
Slco5a1	E4C_Mode1
Slc40a1	E4C_Mode1
Cdk15	E4C_Mode1
Il1r1	E4C_Mode1
Sema4c	E4C_Mode1
Chrng	E4C_Mode1
Iqca	E4C_Mode1
Lct	E4C_Mode1
Selp	E4C_Mode1
Niban2	E4C_Mode1
Barhl1	E4C_Mode1
Stom	E4C_Mode1
Pkp4	E4C_Mode1
Sema6d	E4C_Mode1
Fermt1	E4C_Mode1
Lpin3	E4C_Mode1
Pcsk2	E4C_Mode1
Cstf1	E4C_Mode1
Gss	E4C_Mode1
Hax1	E4C_Mode1
Adar	E4C_Mode1
Snx7	E4C_Mode1
Cd72	E4C_Mode1
Dynlt5	E4C_Mode1
B4galt2	E4C_Mode1
Mutyh	E4C_Mode1
Hspg2	E4C_Mode1
Alpl	E4C_Mode1
Slc9a1	E4C_Mode1
Sytl1	E4C_Mode1
Padi2	E4C_Mode1
Abcf2	E4C_Mode1
Fbxo44	E4C_Mode1
Rgs12	E4C_Mode1
Agbl5	E4C_Mode1
Thegl	E4C_Mode1
Coq2	E4C_Mode1
Enoph1	E4C_Mode1
Hpd	E4C_Mode1
Pdx1	E4C_Mode1
Slc46a3	E4C_Mode1
Nobox	E4C_Mode1
Cep41	E4C_Mode1
Bhlhe41	E4C_Mode1
Cpne9	E4C_Mode1
Apba2	E4C_Mode1
Tbx6	E4C_Mode1
Slc5a2	E4C_Mode1
Adm	E4C_Mode1
Ptpn5	E4C_Mode1
Tub	E4C_Mode1
Acte1	E4C_Mode1
Gripap1	E4C_Mode1
Rab11fip1	E4C_Mode1
4930555F03Rik	E4C_Mode1
Mfap3l	E4C_Mode1
1700018B08Rik	E4C_Mode1
6430548M08Rik	E4C_Mode1
Lpar2	E4C_Mode1
Slc7a6	E4C_Mode1
Abhd12	E4C_Mode1
Robo3	E4C_Mode1
Thsd4	E4C_Mode1
Plscr1	E4C_Mode1
Prkar2a	E4C_Mode1
Fam189b	E4C_Mode1
Nlrp3	E4C_Mode1
Syde1	E4C_Mode1
Sbspon	E4C_Mode1
Inppl1	E4C_Mode1
Heyl	E4C_Mode1
Fanca	E4C_Mode1
Prr5l	E4C_Mode1
Zswim6	E4C_Mode1
Nfyc	E4C_Mode1
Styk1	E4C_Mode1
Inha	E4C_Mode1
Chpf	E4C_Mode1
Arhgap44	E4C_Mode1
Nat8f2	E4C_Mode1
BC034090	E4C_Mode1
Dnah17	E4C_Mode1
Atp2c2	E4C_Mode1
Efcab14	E4C_Mode1
Tmem132d	E4C_Mode1
Tmem132c	E4C_Mode1
Wbp2	E4C_Mode1
Hsd17b13	E4C_Mode1
Scn10a	E4C_Mode1
Hid1	E4C_Mode1
Mfrp	E4C_Mode1
Glis1	E4C_Mode1
Cby2	E4C_Mode1
Egln3	E4C_Mode1
Wnk4	E4C_Mode1
Chrnb4	E4C_Mode1
Neu3	E4C_Mode1
Shq1	E4C_Mode1
Myo1d	E4C_Mode1
Cox18	E4C_Mode1
Ky	E4C_Mode1
Grin3b	E4C_Mode1
Alg12	E4C_Mode1
Tmem63b	E4C_Mode1
Fam110c	E4C_Mode1
Agr3	E4C_Mode1
9530077C05Rik	E4C_Mode1
Gpi1	E4C_Mode1
H2-Aa	E4C_Mode1
Ccdc148	E4C_Mode1
Colec11	E4C_Mode1
Micall2	E4C_Mode1
Tubb4b	E4C_Mode1
Phkb	E4C_Mode1
Bcorl1	E4C_Mode1
Scd1	E4C_Mode1
Acp7	E4C_Mode1
Atg5	E4C_Mode1
Atg9b	E4C_Mode1
Cd160	E4C_Mode1
Prr3	E4C_Mode1
Alpk3	E4C_Mode1
Sema6c	E4C_Mode1
Htr5a	E4C_Mode1
F13a1	E4C_Mode1
Runx2	E4C_Mode1
Dusp10	E4C_Mode1
Prdm16	E4C_Mode1
Wfs1	E4C_Mode1
Ccdc27	E4C_Mode1
Nphp4	E4C_Mode1
Ccser1	E4C_Mode1
Strip2	E4C_Mode1
Tbc1d2	E4C_Mode1
Myl6b	E4C_Mode1
Ptger4	E4C_Mode1
Dag1	E4C_Mode1
Lrp1	E4C_Mode1
Sgms1	E4C_Mode1
Os9	E4C_Mode1
Matn1	E4C_Mode1
Dennd6a	E4C_Mode1
Ramp3	E4C_Mode1
Slc7a1	E4C_Mode1
Paqr6	E4C_Mode1
Irf8	E4C_Mode1
Mpped1	E4C_Mode1
Oasl1	E4C_Mode1
Mvk	E4C_Mode1
Cilp	E4C_Mode1
H1f8	E4C_Mode1
Ehbp1	E4C_Mode1
Zfp532	E4C_Mode1
Radx	E4C_Mode1
Usp22	E4C_Mode1
Gtpbp1	E4C_Mode1
Fam227a	E4C_Mode1
Pla2g6	E4C_Mode1
Tmem108	E4C_Mode1
Gpr153	E4C_Mode1
Mamstr	E4C_Mode1
Disc1	E4C_Mode1
Gpi-ps	E4C_Mode1
Orai3	E4C_Mode1
Spata31d1d	E4C_Mode1
Eml6	E4C_Mode1
Gpr146	E4C_Mode1
Ubb-ps	E4C_Mode1
Mab21l3	E4C_Mode1
4930503L19Rik	E4C_Mode1
Syt16	E4C_Mode1
Rln3	E4C_Mode1
Tlr9	E4C_Mode1
Ttll13	E4C_Mode1
Zswim3	E4C_Mode1
Ccdc42	E4C_Mode1
Vwa5b2	E4C_Mode1
Hnf4aos	E4C_Mode1
Gm5815	E4C_Mode1
Tshz1	E4C_Mode1
Prr15l	E4C_Mode1
Tmem164	E4C_Mode1
Khnyn	E4C_Mode1
Oog4	E4C_Mode1
Stx19	E4C_Mode1
Gm5065	E4C_Mode1
Inka2	E4C_Mode1
Mmgt2	E4C_Mode1
Gpr137c	E4C_Mode1
Dcaf7	E4C_Mode1
Zfpm1	E4C_Mode1
Zfp672	E4C_Mode1
Cby3	E4C_Mode1
Lgals3	E4C_Mode1
Septin6	E4C_Mode1
Lypd6	E4C_Mode1
Cldn8	E4C_Mode1
Pgbd5	E4C_Mode1
Vwc2	E4C_Mode1
Cdr2l	E4C_Mode1
Zfp169	E4C_Mode1
Creg2	E4C_Mode1
Plcb1	E4C_Mode1
Ncald	E4C_Mode1
Plpp7	E4C_Mode1
Slc6a7	E4C_Mode1
Tmem171	E4C_Mode1
Isoc2b	E4C_Mode1
Plekhg3	E4C_Mode1
Aph1c	E4C_Mode1
Ptprt	E4C_Mode1
Gatd3a	E4C_Mode1
Tarm1	E4C_Mode1
Sirt5	E4C_Mode1
Arfgap3	E4C_Mode1
Lrrc36	E4C_Mode1
Rhob	E4C_Mode1
Usp17la	E4C_Mode1
Zscan22	E4C_Mode1
Nyap2	E4C_Mode1
Wdr86	E4C_Mode1
Epha6	E4C_Mode1
Zfp580	E4C_Mode1
Gm14137	E4C_Mode1
Nod2	E4C_Mode1
H2-T22	E4C_Mode1
H2-T9	E4C_Mode1
Npm3	E4C_Mode1
Zar1l	E4C_Mode1
Acbd4	E4C_Mode1
Inca1	E4C_Mode1
Semp2l2a	E4C_Mode1
Rit2	E4C_Mode1
Tmem178b	E4C_Mode1
Lepr	E4C_Mode1
Nfam1	E4C_Mode1
Vwa8	E4C_Mode1
Pde1a	E4C_Mode1
Actg2	E4C_Mode1
Tcea2	E4C_Mode1
1500035N22Rik	E4C_Mode1
Pwwp2b	E4C_Mode1
2310069G16Rik	E4C_Mode1
A930017M01Rik	E4C_Mode1
Atp8b2	E4C_Mode1
Ipmk	E4C_Mode1
Ctnna3	E4C_Mode1
H2-K1	E4C_Mode1
Ssbp3	E4C_Mode1
Ugt2b38	E4C_Mode1
Hsh2d	E4C_Mode1
Tnfaip8	E4C_Mode1
Tubb4a	E4C_Mode1
Kcnma1	E4C_Mode1
Numbl	E4C_Mode1
Krt73	E4C_Mode1
Slc24a3	E4C_Mode1
Zar1	E4C_Mode1
Hcst	E4C_Mode1
ND3	E4C_Mode1
ND5	E4C_Mode1
Fxyd6	E4C_Mode1
Hes6	E4C_Mode1
Olfr1419	E4C_Mode1
S1pr3	E4C_Mode1
Tuba3a	E4C_Mode1
Nnat	E4C_Mode1
Col28a1	E4C_Mode1
H2bc11	E4C_Mode1
Fbp1	E4C_Mode1
Ssbp4	E4C_Mode1
Sp110	E4C_Mode1
Slc6a21	E4C_Mode1
Gtsf1l	E4C_Mode1
Pla2g4d	E4C_Mode1
Uprt	E4C_Mode1
Wdr90	E4C_Mode1
F830208F22Rik	E4C_Mode1
Gm5532	E4C_Mode1
Spef1l	E4C_Mode1
4930520O04Rik	E4C_Mode1
7420426K07Rik	E4C_Mode1
Cmtm2a	E4C_Mode1
Vmn1r139	E4C_Mode1
Obox5	E4C_Mode1
Tox2	E4C_Mode1
Gm5535	E4C_Mode1
Cts3	E4C_Mode1
Ighg2c	E4C_Mode1
Ighg2b	E4C_Mode1
Cntd1	E4C_Mode1
U2af1l4	E4C_Mode1
Zfp541	E4C_Mode1
Ube2v1	E4C_Mode1
Ly6c1	E4C_Mode1
Psme2	E4C_Mode1
4932414N04Rik	E4C_Mode1
Mettl4-ps1	E4C_Mode1
B3gnt7	E4C_Mode1
Gm12161	E4C_Mode1
Gm13142	E4C_Mode1
Gm9435	E4C_Mode1
Zar1-ps	E4C_Mode1
Gm13292	E4C_Mode1
Gm2199	E4C_Mode1
Gm13477	E4C_Mode1
Gm14576	E4C_Mode1
Gm12758	E4C_Mode1
Gm16063	E4C_Mode1
4931428L18Rik	E4C_Mode1
Gm29669	E4C_Mode1
Gm11827	E4C_Mode1
Tbx3os2	E4C_Mode1
Dhrs13os	E4C_Mode1
Platr27	E4C_Mode1
Galnt2	E4C_Mode1
Gm5083	E4C_Mode1
G6pd2	E4C_Mode1
C2cd4b	E4C_Mode1
4933438K21Rik	E4C_Mode1
Vmn1r112	E4C_Mode1
H2bc13	E4C_Mode1
Gm4567	E4C_Mode1
Tcstv3	E4C_Mode1
Gm6176	E4C_Mode1
Gm6367	E4C_Mode1
4933433G15Rik	E4C_Mode1
Gm17644	E4C_Mode1
Gm5177	E4C_Mode1
Gm4575	E4C_Mode1
Gm10637	E4C_Mode1
Gsdmcl-ps	E4C_Mode1
Gm17751	E4C_Mode1
Gm19461	E4C_Mode1
Iglc3	E4C_Mode1
D5Ertd605e	E4C_Mode1
Gm3089	E4C_Mode1
Gm18765	E4C_Mode1
Gm6443	E4C_Mode1
Gm5723	E4C_Mode1
Gm20362	E4C_Mode1
Gm19434	E4C_Mode1
Gm4971	E4C_Mode1
Gm10046	E4C_Mode1
Gm7669	E4C_Mode1
7420700N18Rik	E4C_Mode1
Gm5905	E4C_Mode1
4933406B17Rik	E4C_Mode1
Gm6018	E4C_Mode1
Gm20597	E4C_Mode1
Galr3	E4C_Mode1
AA536875	E4C_Mode1
Gm7318	E4C_Mode1
Gm9536	E4C_Mode1
1600002D24Rik	E4C_Mode1
Rps2-ps8	E4C_Mode1
Gm24950	E4C_Mode1
Gm23444	E4C_Mode1
Glra1	E4C_Mode1
Mkrn2	E4C_Mode1
B9d1	E4C_Mode1
Uhrf1	E4C_Mode1
Slc19a1	E4C_Mode1
Itga3	E4C_Mode1
Akr1b3	E4C_Mode1
Ubl3	E4C_Mode1
Zdhhc4	E4C_Mode1
Trappc6a	E4C_Mode1
Stat6	E4C_Mode1
Adprh	E4C_Mode1
Mcm2	E4C_Mode1
Nosip	E4C_Mode1
Cdip1	E4C_Mode1
Angptl2	E4C_Mode1
Thop1	E4C_Mode1
Prdx2	E4C_Mode1
Mlxipl	E4C_Mode1
Zfp592	E4C_Mode1
Itgae	E4C_Mode1
Hyi	E4C_Mode1
Ndor1	E4C_Mode1
Mvd	E4C_Mode1
P3h4	E4C_Mode1
Phox2a	E4C_Mode1
Cabp7	E4C_Mode1
Fpgs	E4C_Mode1
Tmem86a	E4C_Mode1
Fsd1	E4C_Mode1
Git1	E4C_Mode1
Ubxn11	E4C_Mode1
Tnfaip8l2	E4C_Mode1
Ubl4a	E4C_Mode1
Gm44504	E4C_Mode1
Syt14	E4C_Mode1
Med24	E4C_Mode1
Serinc3	E4C_Mode1
Afmid	E4C_Mode1
B4galt5	E4C_Mode1
Gabarap	E4C_Mode1
Rab3d	E4C_Mode1
Rnf145	E4C_Mode1
Nop9	E4C_Mode1
Cdk1	E4C_Mode1
Tcf3	E4C_Mode1
Nprl3	E4C_Mode1
Jade2	E4C_Mode1
Polm	E4C_Mode1
Adcy3	E4C_Mode1
Cct6b	E4C_Mode1
Slc25a19	E4C_Mode1
Exoc7	E4C_Mode1
Eral1	E4C_Mode1
Lrrc59	E4C_Mode1
Per1	E4C_Mode1
Tmem107	E4C_Mode1
Ctc1	E4C_Mode1
Pacs2	E4C_Mode1
Lgmn	E4C_Mode1
Gng4	E4C_Mode1
Mrs2	E4C_Mode1
Itm2b	E4C_Mode1
L3mbtl2	E4C_Mode1
Septin3	E4C_Mode1
Aco2	E4C_Mode1
Hsf1	E4C_Mode1
Gpaa1	E4C_Mode1
Grina	E4C_Mode1
Tmbim6	E4C_Mode1
Smarcd1	E4C_Mode1
Sympk	E4C_Mode1
Slc26a6	E4C_Mode1
Bmp15	E4C_Mode1
Emilin2	E4C_Mode1
Sox8	E4C_Mode1
Mllt1	E4C_Mode1
Csnk2b	E4C_Mode1
Cdca5	E4C_Mode1
Rad9a	E4C_Mode1
Klc2	E4C_Mode1
Mbl2	E4C_Mode1
Kat5	E4C_Mode1
Pi4k2a	E4C_Mode1
Pitx3	E4C_Mode1
Parp6	E4C_Mode1
Nabp2	E4C_Mode1
Pdia4	E4C_Mode1
Zap70	E4C_Mode1
Imp4	E4C_Mode1
Fn1	E4C_Mode1
Stk25	E4C_Mode1
Pik3c2b	E4C_Mode1
Mpzl1	E4C_Mode1
Bpnt1	E4C_Mode1
Angel2	E4C_Mode1
Gfi1b	E4C_Mode1
Nr4a2	E4C_Mode1
Pacsin3	E4C_Mode1
Ubox5	E4C_Mode1
Chac1	E4C_Mode1
Cdc25b	E4C_Mode1
Fahd2a	E4C_Mode1
E2f1	E4C_Mode1
Raly	E4C_Mode1
Mmp24	E4C_Mode1
Pld1	E4C_Mode1
Dclre1b	E4C_Mode1
4933434E20Rik	E4C_Mode1
Pias3	E4C_Mode1
Stra6l	E4C_Mode1
Fmn2	E4C_Mode1
Slc6a9	E4C_Mode1
Pdpn	E4C_Mode1
Lypla2	E4C_Mode1
Gale	E4C_Mode1
Aldh4a1	E4C_Mode1
Map3k6	E4C_Mode1
Wasf2	E4C_Mode1
Fastk	E4C_Mode1
Ube4b	E4C_Mode1
Klhl8	E4C_Mode1
Tesc	E4C_Mode1
Radil	E4C_Mode1
Plbd2	E4C_Mode1
Gnb2	E4C_Mode1
Ldhb	E4C_Mode1
Nr2f2	E4C_Mode1
Nfatc2ip	E4C_Mode1
Ears2	E4C_Mode1
Slc35a2	E4C_Mode1
Irak1	E4C_Mode1
Fam3a	E4C_Mode1
Cog4	E4C_Mode1
Mast3	E4C_Mode1
Rab3a	E4C_Mode1
Nlrx1	E4C_Mode1
Cgnl1	E4C_Mode1
Pkm	E4C_Mode1
Ooep	E4C_Mode1
Gorasp1	E4C_Mode1
Oas1d	E4C_Mode1
Gga1	E4C_Mode1
Tmem131l	E4C_Mode1
Ephx4	E4C_Mode1
Rasl10a	E4C_Mode1
Flvcr2	E4C_Mode1
Zbed4	E4C_Mode1
Tent4a	E4C_Mode1
Asb16	E4C_Mode1
Gna15	E4C_Mode1
Dapk3	E4C_Mode1
Rrp12	E4C_Mode1
Lzts2	E4C_Mode1
R3hdm4	E4C_Mode1
Pawr	E4C_Mode1
H2-Q4	E4C_Mode1
Prr5	E4C_Mode1
Lmo1	E4C_Mode1
Cd200r3	E4C_Mode1
Thap11	E4C_Mode1
Chst12	E4C_Mode1
Trappc14	E4C_Mode1
Gm5229	E4C_Mode1
Cnnm4	E4C_Mode1
Cd81	E4C_Mode1
Tmem255b	E4C_Mode1
Atf5	E4C_Mode1
Mvb12b	E4C_Mode1
Rlbp1	E4C_Mode1
Foxk2	E4C_Mode1
Cdsn	E4C_Mode1
Trim14	E4C_Mode1
Ipo8	E4C_Mode1
Kazn	E4C_Mode1
Nlrp9c	E4C_Mode1
Hlcs	E4C_Mode1
1700123O20Rik	E4C_Mode1
Wdr25	E4C_Mode1
Zfp236	E4C_Mode1
Tcl1	E4C_Mode1
Fbxo2	E4C_Mode1
Pnpla3	E4C_Mode1
Zbed3	E4C_Mode1
Csdc2	E4C_Mode1
Sipa1l1	E4C_Mode1
Snai1	E4C_Mode1
Otud1	E4C_Mode1
S1pr2	E4C_Mode1
Pcsk9	E4C_Mode1
Slc25a53	E4C_Mode1
Rasip1	E4C_Mode1
Swi5	E4C_Mode1
Gemin7	E4C_Mode1
Zfp36	E4C_Mode1
Cfap43	E4C_Mode1
C1ql1	E4C_Mode1
Olfr624	E4C_Mode1
Slc25a51	E4C_Mode1
Mtfr1l	E4C_Mode1
Bst2	E4C_Mode1
Riox1	E4C_Mode1
Dusp18	E4C_Mode1
8030462N17Rik	E4C_Mode1
Wbp1l	E4C_Mode1
Npm2	E4C_Mode1
Pou4f1	E4C_Mode1
Tob2	E4C_Mode1
Slc39a9	E4C_Mode1
Trappc1	E4C_Mode1
Pgrmc2	E4C_Mode1
Tdrp	E4C_Mode1
Plekho2	E4C_Mode1
Rnf157	E4C_Mode1
Tmem248	E4C_Mode1
Pom121	E4C_Mode1
Mast1	E4C_Mode1
Oas1f	E4C_Mode1
Fbxw28	E4C_Mode1
4933427D06Rik	E4C_Mode1
Oosp3	E4C_Mode1
Gm6139	E4C_Mode1
Ddx49	E4C_Mode1
Kcnh1	E4C_Mode1
Max	E4C_Mode1
Fbxw26	E4C_Mode1
4930473A02Rik	E4C_Mode1
H2ac1	E4C_Mode1
Arrb2	E4C_Mode1
Snrpa	E4C_Mode1
Fbxw24	E4C_Mode1
Gm4968	E4C_Mode1
Sfxn4	E4C_Mode1
Ppcdc	E4C_Mode1
Nr6a1	E4C_Mode1
Olfr639	E4C_Mode1
Ecsit	E4C_Mode1
Tcl1b3	E4C_Mode1
Rnf121	E4C_Mode1
Tmem35b	E4C_Mode1
Yipf3	E4C_Mode1
Gng3	E4C_Mode1
9830107B12Rik	E4C_Mode1
Accsl	E4C_Mode1
Olfr1198	E4C_Mode1
Olfr1173	E4C_Mode1
Aarsd1	E4C_Mode1
Zc3h3	E4C_Mode1
Gm22270	E4C_Mode1
Gm2574	E4C_Mode1
Hmga1b	E4C_Mode1
Aunip	E4C_Mode1
Tm2d3	E4C_Mode1
Gm14430	E4C_Mode1
Gm4631	E4C_Mode1
Gm12033	E4C_Mode1
Naa80	E4C_Mode1
Marchf2	E4C_Mode1
Clec2l	E4C_Mode1
Gm13464	E4C_Mode1
Rps2-ps13	E4C_Mode1
Gm13126	E4C_Mode1
Eef2-ps2	E4C_Mode1
Gm11953	E4C_Mode1
Gm13394	E4C_Mode1
Gm7856	E4C_Mode1
A230072E10Rik	E4C_Mode1
1700095J07Rik	E4C_Mode1
Zfp335os	E4C_Mode1
Gm11413	E4C_Mode1
Hectd2os	E4C_Mode1
Gm4462	E4C_Mode1
Vmn2r63	E4C_Mode1
Dynlt1a	E4C_Mode1
Gm20826	E4C_Mode1
BC147527	E4C_Mode1
Gm12671	E4C_Mode1
Gm5070	E4C_Mode1
Cmtm4	E4C_Mode1
LOC118568041	E4C_Mode1
4732419C18Rik	E4C_Mode1
Gm16470	E4C_Mode1
Gm4654	E4C_Mode1
H3c11	E4C_Mode1
Gm2451	E4C_Mode1
2900060B14Rik	E4C_Mode1
A730082K24Rik	E4C_Mode1
Gm7210	E4C_Mode1
4930471E19Rik	E4C_Mode1
Gm7143	E4C_Mode1
Gm6705	E4C_Mode1
Gm23402	E4C_Mode1
Gm22068	E4C_Mode1
Gm22634	E4C_Mode1
Gm23804	E4C_Mode1
Mir692-2	E4C_Mode1
Tmprss2	E4C_Mode1
Tamalin	E4C_Mode1
Slc5a5	E4C_Mode1
Lgals9	E4C_Mode1
Agpat3	E4C_Mode1
Sema6b	E4C_Mode1
Tcf25	E4C_Mode1
Jup	E4C_Mode1
Tcea3	E4C_Mode1
Clpb	E4C_Mode1
Srpk3	E4C_Mode1
Ppard	E4C_Mode1
1810013A23Rik	E4C_Mode1
Dhrs1	E4C_Mode1
Flii	E4C_Mode1
Pla1a	E4C_Mode1
Nob1	E4C_Mode1
Zfp81	E4C_Mode1
Il11	E4C_Mode1
Ralb	E4C_Mode1
Mettl17	E4C_Mode1
Map2k1	E4C_Mode1
Prkaca	E4C_Mode1
Pknox1	E4C_Mode1
Tmco6	E4C_Mode1
Zmynd10	E4C_Mode1
Hyal1	E4C_Mode1
Pdhx	E4C_Mode1
Fuz	E4C_Mode1
4930579F01Rik	E4C_Mode1
Med15	E4C_Mode1
Pea15a	E4C_Mode1
Mov10l1	E4C_Mode1
Hivep2	E4C_Mode1
Actr8	E4C_Mode1
Phf21b	E4C_Mode1
Plcg1	E4C_Mode1
Top2b	E4C_Mode1
Ksr1	E4C_Mode1
Vezf1	E4C_Mode1
Pnpo	E4C_Mode1
Sart3	E4C_Mode1
Plscr3	E4C_Mode1
Eif4ebp2	E4C_Mode1
Pfkl	E4C_Mode1
Mapk9	E4C_Mode1
Ascc2	E4C_Mode1
Smtn	E4C_Mode1
Eif4enif1	E4C_Mode1
Drg2	E4C_Mode1
Cox11	E4C_Mode1
Prpf8	E4C_Mode1
Eftud2	E4C_Mode1
Ptpn21	E4C_Mode1
Dhrs7	E4C_Mode1
Clmn	E4C_Mode1
Net1	E4C_Mode1
Esrrb	E4C_Mode1
Gcnt2	E4C_Mode1
Glrx	E4C_Mode1
F2rl1	E4C_Mode1
Ap3b1	E4C_Mode1
Emb	E4C_Mode1
Mrps30	E4C_Mode1
Nisch	E4C_Mode1
Diaph3	E4C_Mode1
Fbxl3	E4C_Mode1
Nckap1l	E4C_Mode1
4930562C15Rik	E4C_Mode1
Cfap91	E4C_Mode1
Ifnar1	E4C_Mode1
Reg2	E4C_Mode1
Cd4	E4C_Mode1
Rab12	E4C_Mode1
Tulp2	E4C_Mode1
Pigx	E4C_Mode1
Pim1	E4C_Mode1
Tpgs2	E4C_Mode1
Slc39a6	E4C_Mode1
Nelfe	E4C_Mode1
Npc1	E4C_Mode1
Ttc39c	E4C_Mode1
Hdac3	E4C_Mode1
Fth1	E4C_Mode1
Pola2	E4C_Mode1
Fam120c	E4C_Mode1
Ifitm3	E4C_Mode1
Slco3a1	E4C_Mode1
Pdgfa	E4C_Mode1
Stau2	E4C_Mode1
Stat1	E4C_Mode1
Nhej1	E4C_Mode1
Farsb	E4C_Mode1
Lrrfip1	E4C_Mode1
Lypd1	E4C_Mode1
Arl8a	E4C_Mode1
Cyb5r1	E4C_Mode1
Coq8a	E4C_Mode1
Mindy3	E4C_Mode1
Ddx31	E4C_Mode1
Acvr1	E4C_Mode1
Sh3glb2	E4C_Mode1
Ttll11	E4C_Mode1
Fastkd1	E4C_Mode1
Frmd5	E4C_Mode1
Tubgcp4	E4C_Mode1
Bcl2l11	E4C_Mode1
Nceh1	E4C_Mode1
Slc33a1	E4C_Mode1
Mcub	E4C_Mode1
Gar1	E4C_Mode1
Dnajb4	E4C_Mode1
Chd1l	E4C_Mode1
Acp6	E4C_Mode1
Polr1e	E4C_Mode1
Ugcg	E4C_Mode1
Gba2	E4C_Mode1
Mknk1	E4C_Mode1
Capzb	E4C_Mode1
Tmem54	E4C_Mode1
Zfp362	E4C_Mode1
Sh3bgrl3	E4C_Mode1
Tekt2	E4C_Mode1
Acot7	E4C_Mode1
Espn	E4C_Mode1
Zbtb49	E4C_Mode1
Slc30a9	E4C_Mode1
Fip1l1	E4C_Mode1
Ccng2	E4C_Mode1
Ddx55	E4C_Mode1
Rchy1	E4C_Mode1
Stx2	E4C_Mode1
Arpc1b	E4C_Mode1
Mepce	E4C_Mode1
Mcm7	E4C_Mode1
1700012A03Rik	E4C_Mode1
Lrig1	E4C_Mode1
Kbtbd8	E4C_Mode1
Mfap5	E4C_Mode1
Ogg1	E4C_Mode1
Cidec	E4C_Mode1
C2cd5	E4C_Mode1
Caprin2	E4C_Mode1
Gas2	E4C_Mode1
Crtc3	E4C_Mode1
Synm	E4C_Mode1
Cox6a2	E4C_Mode1
Fbxl19	E4C_Mode1
Vwa3a	E4C_Mode1
Anks4b	E4C_Mode1
Lhpp	E4C_Mode1
Ctbp2	E4C_Mode1
Cttn	E4C_Mode1
Nadsyn1	E4C_Mode1
Tnfsf13b	E4C_Mode1
Cdyl2	E4C_Mode1
Necab2	E4C_Mode1
Ntpcr	E4C_Mode1
Atp13a1	E4C_Mode1
Egln1	E4C_Mode1
Fez1	E4C_Mode1
Usp28	E4C_Mode1
Paqr5	E4C_Mode1
Nptn	E4C_Mode1
Gsta4	E4C_Mode1
Elovl5	E4C_Mode1
Nradd	E4C_Mode1
Nt5m	E4C_Mode1
Abtb2	E4C_Mode1
Rasgrp2	E4C_Mode1
Lss	E4C_Mode1
Slc35d2	E4C_Mode1
Shf	E4C_Mode1
Rpgrip1l	E4C_Mode1
Kdm4a	E4C_Mode1
Nudt15	E4C_Mode1
Snap91	E4C_Mode1
Reep4	E4C_Mode1
AW554918	E4C_Mode1
Fndc3c1	E4C_Mode1
Ppargc1b	E4C_Mode1
Polq	E4C_Mode1
Thoc5	E4C_Mode1
Slc41a2	E4C_Mode1
Ankrd12	E4C_Mode1
Bmp2k	E4C_Mode1
Pbx2	E4C_Mode1
Dop1a	E4C_Mode1
Sbno2	E4C_Mode1
Slc26a8	E4C_Mode1
Sec24a	E4C_Mode1
Decr2	E4C_Mode1
Stox1	E4C_Mode1
Nfkbid	E4C_Mode1
Grhl3	E4C_Mode1
Lipt1	E4C_Mode1
Man1c1	E4C_Mode1
Slc30a1	E4C_Mode1
Cep85	E4C_Mode1
Atp8a1	E4C_Mode1
Pced1a	E4C_Mode1
Sh3rf3	E4C_Mode1
Cdon	E4C_Mode1
Tcte2	E4C_Mode1
Sgsm2	E4C_Mode1
Lasp1	E4C_Mode1
Pcp4l1	E4C_Mode1
Slc19a3	E4C_Mode1
Tctn1	E4C_Mode1
Tm6sf1	E4C_Mode1
Trps1	E4C_Mode1
Elovl3	E4C_Mode1
Zfhx3	E4C_Mode1
Sccpdh	E4C_Mode1
Osbpl2	E4C_Mode1
Anpep	E4C_Mode1
Rftn1	E4C_Mode1
Neil3	E4C_Mode1
Stat2	E4C_Mode1
Odad1	E4C_Mode1
Ankib1	E4C_Mode1
Adam22	E4C_Mode1
Plekhg1	E4C_Mode1
Dnph1	E4C_Mode1
Ghitm	E4C_Mode1
Pif1	E4C_Mode1
Tmco4	E4C_Mode1
Rap1gap	E4C_Mode1
Sdk2	E4C_Mode1
Nlrp5-ps	E4C_Mode1
Slc35e2	E4C_Mode1
Arel1	E4C_Mode1
Zc3h6	E4C_Mode1
Upk3b	E4C_Mode1
Tmem186	E4C_Mode1
Hfm1	E4C_Mode1
Col6a6	E4C_Mode1
Ncmap	E4C_Mode1
Zfand3	E4C_Mode1
Spata21	E4C_Mode1
Pxt1	E4C_Mode1
Zfp956	E4C_Mode1
Ddx28	E4C_Mode1
Lrtm1	E4C_Mode1
Lrrc8d	E4C_Mode1
Fut10	E4C_Mode1
Yod1	E4C_Mode1
Mapk10	E4C_Mode1
Mipol1	E4C_Mode1
Gphn	E4C_Mode1
Tssk6	E4C_Mode1
Fcgbp	E4C_Mode1
Stpg2	E4C_Mode1
Fitm2	E4C_Mode1
Thnsl1	E4C_Mode1
Rtbdn	E4C_Mode1
Tmem53	E4C_Mode1
Bmyc	E4C_Mode1
Lix1l	E4C_Mode1
Prmt6	E4C_Mode1
Sorl1	E4C_Mode1
Ccnq	E4C_Mode1
Pls1	E4C_Mode1
H1f1	E4C_Mode1
Rasl11b	E4C_Mode1
Opalin	E4C_Mode1
Tor1aip2	E4C_Mode1
2310061I04Rik	E4C_Mode1
Tatdn1	E4C_Mode1
Pcbp1	E4C_Mode1
Tmem106c	E4C_Mode1
Ezr	E4C_Mode1
H1f3	E4C_Mode1
Gon4l	E4C_Mode1
Adam12	E4C_Mode1
Mettl7a1	E4C_Mode1
Fsd1l	E4C_Mode1
Pcnx3	E4C_Mode1
Cdca7	E4C_Mode1
Gpc3	E4C_Mode1
Nap1l3	E4C_Mode1
Izumo4	E4C_Mode1
Bbof1	E4C_Mode1
Eif4b	E4C_Mode1
Col25a1	E4C_Mode1
Chpt1	E4C_Mode1
Plekhh1	E4C_Mode1
Cdh3	E4C_Mode1
Myl4	E4C_Mode1
Cfd	E4C_Mode1
Gm6311	E4C_Mode1
Flot2	E4C_Mode1
Slc2a7	E4C_Mode1
Syt9	E4C_Mode1
Lrrc43	E4C_Mode1
ND4	E4C_Mode1
CYTB	E4C_Mode1
ND4L	E4C_Mode1
Pramel25	E4C_Mode1
Zfyve26	E4C_Mode1
Rdh11	E4C_Mode1
Obox3	E4C_Mode1
Lgi1	E4C_Mode1
Tuba3b	E4C_Mode1
Syngap1	E4C_Mode1
H2bc23	E4C_Mode1
Fbxw22	E4C_Mode1
Tmem256	E4C_Mode1
Zscan4f	E4C_Mode1
Pramel19	E4C_Mode1
Gm10420	E4C_Mode1
Nfxl1	E4C_Mode1
Cfap47	E4C_Mode1
Ehd2	E4C_Mode1
Zfp872	E4C_Mode1
Ripor3	E4C_Mode1
Ftdc1	E4C_Mode1
Gm24119	E4C_Mode1
AK157302	E4C_Mode1
Pglyrp2	E4C_Mode1
Zbtb9	E4C_Mode1
Gm12183	E4C_Mode1
Gm12026	E4C_Mode1
Gm11449	E4C_Mode1
6430710C18Rik	E4C_Mode1
5830418P13Rik	E4C_Mode1
A830082K12Rik	E4C_Mode1
Gm15246	E4C_Mode1
Gm25394	E4C_Mode1
Hspa1a	E4C_Mode1
Gm5501	E4C_Mode1
Fancf	E4C_Mode1
B130034C11Rik	E4C_Mode1
Tdpoz1	E4C_Mode1
Gal3st2	E4C_Mode1
Gm3336	E4C_Mode1
Gm21761	E4C_Mode1
2310010J17Rik	E4C_Mode1
Gm2694	E4C_Mode1
1300002E11Rik	E4C_Mode1
A330009N23Rik	E4C_Mode1
Olfr1167	E4C_Mode1
Gm8797	E4C_Mode1
Vamp9	E4C_Mode1
Cldn25	E4C_Mode1
Gm29681	E4C_Mode1
Mpv17	E4C_Mode1
Eif4a3l2	E4C_Mode1
Aurkc-ps	E4C_Mode1
D830035M03Rik	E4C_Mode1
Gm7525	E4C_Mode1
Gm8016	E4C_Mode1
Gm16497	E4C_Mode1
Gm7762	E4C_Mode1
4933433G19Rik	E4C_Mode1
H2bc9	E4C_Mode1
Gm4815	E4C_Mode1
1700047E10Rik	E4C_Mode1
Gm2792	E4C_Mode1
Gm50432	E4C_Mode1
Lhb	E4C_Mode1
Muc4	E4C_Mode1
Sdf2	E4C_Mode2
Med25	E4C_Mode2
Rab3b	E4C_Mode2
Kifc2	E4C_Mode2
Evx1	E4C_Mode2
Gpr108	E4C_Mode2
Naa60	E4C_Mode2
Zbtb17	E4C_Mode2
Cdt1	E4C_Mode2
Slc5a6	E4C_Mode2
Cdk4	E4C_Mode2
Msh5	E4C_Mode2
Zfp775	E4C_Mode2
Carhsp1	E4C_Mode2
Ncaph2	E4C_Mode2
Cdk9	E4C_Mode2
Tafazzin	E4C_Mode2
Exoc3l2	E4C_Mode2
Gltp	E4C_Mode2
Adgrl1	E4C_Mode2
Atraid	E4C_Mode2
Pkd2l2	E4C_Mode2
Surf4	E4C_Mode2
Cacfd1	E4C_Mode2
Cers2	E4C_Mode2
Med22	E4C_Mode2
Pgs1	E4C_Mode2
Gpx3	E4C_Mode2
G3bp1	E4C_Mode2
Sult4a1	E4C_Mode2
Map2k3	E4C_Mode2
Chtf18	E4C_Mode2
Mknk2	E4C_Mode2
Sf3a2	E4C_Mode2
Srebf1	E4C_Mode2
Rffl	E4C_Mode2
Tsen54	E4C_Mode2
Chga	E4C_Mode2
Prelid1	E4C_Mode2
Ctsb	E4C_Mode2
Elp3	E4C_Mode2
Jph4	E4C_Mode2
Hgh1	E4C_Mode2
Klhl22	E4C_Mode2
Mis18a	E4C_Mode2
Slc11a2	E4C_Mode2
Noct	E4C_Mode2
Kcnk5	E4C_Mode2
Ptk7	E4C_Mode2
Fgd2	E4C_Mode2
Armc12	E4C_Mode2
H2-M5	E4C_Mode2
Fbn2	E4C_Mode2
Atg2a	E4C_Mode2
Grk2	E4C_Mode2
Zdhhc16	E4C_Mode2
Faap100	E4C_Mode2
Pip4k2c	E4C_Mode2
Smad7	E4C_Mode2
Tram1	E4C_Mode2
Hdac4	E4C_Mode2
Aldh9a1	E4C_Mode2
Usp20	E4C_Mode2
Arrdc1	E4C_Mode2
Rbck1	E4C_Mode2
Snta1	E4C_Mode2
Dclk2	E4C_Mode2
Ccn1	E4C_Mode2
Bspry	E4C_Mode2
Tesk1	E4C_Mode2
Ppcs	E4C_Mode2
Gpn2	E4C_Mode2
Meaf6	E4C_Mode2
Rcc1	E4C_Mode2
Anapc5	E4C_Mode2
Dbpht2	E4C_Mode2
Hmces	E4C_Mode2
Tmcc1	E4C_Mode2
Cln3	E4C_Mode2
Hsd17b14	E4C_Mode2
Tpp1	E4C_Mode2
Fam53b	E4C_Mode2
Ebp	E4C_Mode2
Zfp821	E4C_Mode2
Amfr	E4C_Mode2
Ciao2b	E4C_Mode2
Hinfp	E4C_Mode2
Bcl2l10	E4C_Mode2
Dhx30	E4C_Mode2
Csrnp1	E4C_Mode2
Spring1	E4C_Mode2
Entpd6	E4C_Mode2
Mad2l1bp	E4C_Mode2
Mfsd12	E4C_Mode2
1810055G02Rik	E4C_Mode2
Glb1l2	E4C_Mode2
Amdhd2	E4C_Mode2
Proser3	E4C_Mode2
Nxt1	E4C_Mode2
Hand1	E4C_Mode2
Paqr7	E4C_Mode2
Rims2	E4C_Mode2
Wdtc1	E4C_Mode2
Dexi	E4C_Mode2
Spag4	E4C_Mode2
Tbc1d17	E4C_Mode2
Degs1	E4C_Mode2
Ubald1	E4C_Mode2
Dusp26	E4C_Mode2
Tmem120a	E4C_Mode2
Map3k10	E4C_Mode2
Ppp1r15a	E4C_Mode2
Rcc2	E4C_Mode2
Zmiz2	E4C_Mode2
Plekha6	E4C_Mode2
Ubac2	E4C_Mode2
Pelo	E4C_Mode2
Atf4	E4C_Mode2
Tbc1d10b	E4C_Mode2
Stk40	E4C_Mode2
Trim46	E4C_Mode2
Tmem11	E4C_Mode2
Gprasp1	E4C_Mode2
Irf2bp1	E4C_Mode2
Marveld1	E4C_Mode2
Bod1	E4C_Mode2
Rnf208	E4C_Mode2
Tmem201	E4C_Mode2
Glb1	E4C_Mode2
Zfp553	E4C_Mode2
Hmga1	E4C_Mode2
Cdc42se1	E4C_Mode2
Marcksl1	E4C_Mode2
Lhfp	E4C_Mode2
2610318N02Rik	E4C_Mode2
Eva1b	E4C_Mode2
Mblac2	E4C_Mode2
Plagl2	E4C_Mode2
Rap2a	E4C_Mode2
Tagap1	E4C_Mode2
Get3	E4C_Mode2
Smagp	E4C_Mode2
Tmem245	E4C_Mode2
Rnf181	E4C_Mode2
Sh2d3c	E4C_Mode2
Zfp637	E4C_Mode2
Dnajc30	E4C_Mode2
Ap3s2	E4C_Mode2
Rab44	E4C_Mode2
Dhrs3	E4C_Mode2
Lyrm9	E4C_Mode2
Arfip1	E4C_Mode2
AU022252	E4C_Mode2
C530005A16Rik	E4C_Mode2
Gm2788	E4C_Mode2
Gm16222	E4C_Mode2
Gm16573	E4C_Mode2
Prr23a3	E4C_Mode2
Olfr456	E4C_Mode2
Gm12623	E4C_Mode2
Pou3f2	E4C_Mode2
Gm5891	E4C_Mode2
3110083C13Rik	E4C_Mode2
Gm5621	E4C_Mode2
Gm6157	E4C_Mode2
0610012G03Rik	E4C_Mode2
Gm18025	E4C_Mode2
Gm5491	E4C_Mode2
Tmem223	E4C_Mode2
Rbfaos	E4C_Mode2
Rn7s1	E4C_Mode2
Th	E4C_Mode3
Bcl6b	E4C_Mode3
Kcnn3	E4C_Mode3
Dbh	E4C_Mode3
Nhp2	E4C_Mode3
Lman2l	E4C_Mode3
Lsr	E4C_Mode3
Glmp	E4C_Mode3
Rab34	E4C_Mode3
Rapsn	E4C_Mode3
Nr2f6	E4C_Mode3
Uck1	E4C_Mode3
Adgre5	E4C_Mode3
Irf3	E4C_Mode3
Mrpl4	E4C_Mode3
Prkcsh	E4C_Mode3
Klc4	E4C_Mode3
Syce2	E4C_Mode3
Gstm7	E4C_Mode3
Pax2	E4C_Mode3
Eno2	E4C_Mode3
Polr2e	E4C_Mode3
Syt5	E4C_Mode3
Atp4a	E4C_Mode3
Tomm40l	E4C_Mode3
Ampd3	E4C_Mode3
Snf8	E4C_Mode3
Crip2	E4C_Mode3
Nphs1	E4C_Mode3
Qrich1	E4C_Mode3
Odad4	E4C_Mode3
Fance	E4C_Mode3
Id3	E4C_Mode3
Ctsd	E4C_Mode3
Rplp1	E4C_Mode3
Ifrd2	E4C_Mode3
2610507B11Rik	E4C_Mode3
Uckl1os	E4C_Mode3
Pigyl	E4C_Mode3
Tango2	E4C_Mode3
Ndufs2	E4C_Mode3
1700020L13Rik	E4C_Mode3
Zswim7	E4C_Mode3
Prune1	E4C_Mode3
Aph1a	E4C_Mode3
Rxra	E4C_Mode3
Prpsap1	E4C_Mode3
Gtf2ird2	E4C_Mode3
Scube1	E4C_Mode3
Psmd3	E4C_Mode3
Rhbdl3	E4C_Mode3
Rac3	E4C_Mode3
Acadvl	E4C_Mode3
Atox1	E4C_Mode3
Cd68	E4C_Mode3
Zfyve27	E4C_Mode3
Fis1	E4C_Mode3
D8Ertd738e	E4C_Mode3
L3hypdh	E4C_Mode3
Grm1	E4C_Mode3
Micu1	E4C_Mode3
Pcsk4	E4C_Mode3
Ddc	E4C_Mode3
Tmbim4	E4C_Mode3
Rhbdf1	E4C_Mode3
Rnf185	E4C_Mode3
Ogdh	E4C_Mode3
Supt4a	E4C_Mode3
Tmem94	E4C_Mode3
Aanat	E4C_Mode3
Doc2b	E4C_Mode3
Snx11	E4C_Mode3
Ntn1	E4C_Mode3
Tmem101	E4C_Mode3
Unc79	E4C_Mode3
Npc2	E4C_Mode3
Amn	E4C_Mode3
Trim27	E4C_Mode3
Tmem14c	E4C_Mode3
Prxl2c	E4C_Mode3
Slc34a1	E4C_Mode3
Ddx41	E4C_Mode3
Ankra2	E4C_Mode3
Cspg4b	E4C_Mode3
Zswim8	E4C_Mode3
Trim35	E4C_Mode3
Pdlim2	E4C_Mode3
Dok2	E4C_Mode3
Dct	E4C_Mode3
Efs	E4C_Mode3
Dcaf11	E4C_Mode3
Tgm1	E4C_Mode3
Skor1	E4C_Mode3
Rrm2b	E4C_Mode3
Mtss1	E4C_Mode3
Adcy8	E4C_Mode3
Fam83f	E4C_Mode3
Tab1	E4C_Mode3
Rapgef3	E4C_Mode3
Ppp1r1a	E4C_Mode3
Adck5	E4C_Mode3
Cyc1	E4C_Mode3
Ly6e	E4C_Mode3
Iqcb1	E4C_Mode3
Kansl2	E4C_Mode3
Cox14	E4C_Mode3
P3h3	E4C_Mode3
Frs3	E4C_Mode3
Creld2	E4C_Mode3
Atp6v0c	E4C_Mode3
E4f1	E4C_Mode3
Epas1	E4C_Mode3
Nudt3	E4C_Mode3
Bambi	E4C_Mode3
Adad2	E4C_Mode3
C2	E4C_Mode3
Proc	E4C_Mode3
Atp6v1g2	E4C_Mode3
Ms4a6d	E4C_Mode3
Sac3d1	E4C_Mode3
Mob2	E4C_Mode3
Gpr143	E4C_Mode3
Cdk2	E4C_Mode3
Pmel	E4C_Mode3
Rnf41	E4C_Mode3
Il23a	E4C_Mode3
Ric8a	E4C_Mode3
Tmem192	E4C_Mode3
Phkg1	E4C_Mode3
Tmc6	E4C_Mode3
Tk1	E4C_Mode3
Atrip	E4C_Mode3
Gm53191	E4C_Mode3
Uqcrc1	E4C_Mode3
Fbxl16	E4C_Mode3
Plk4	E4C_Mode3
Tgm4	E4C_Mode3
Slc25a10	E4C_Mode3
Unc5a	E4C_Mode3
Sox17	E4C_Mode3
Tmem14a	E4C_Mode3
Gpr35	E4C_Mode3
Inpp5d	E4C_Mode3
Klhl30	E4C_Mode3
Asb1	E4C_Mode3
Ptpn14	E4C_Mode3
Itga8	E4C_Mode3
Pkn3	E4C_Mode3
Agpat2	E4C_Mode3
Pmpca	E4C_Mode3
Abca2	E4C_Mode3
Chrna1	E4C_Mode3
Pex16	E4C_Mode3
Prom2	E4C_Mode3
Rpn2	E4C_Mode3
Lrriq4	E4C_Mode3
Il2	E4C_Mode3
Schip1	E4C_Mode3
Olfml3	E4C_Mode3
Npr1	E4C_Mode3
Gask1b	E4C_Mode3
Lrba	E4C_Mode3
Smim27	E4C_Mode3
Ubap1	E4C_Mode3
Atp8b5	E4C_Mode3
Bend5	E4C_Mode3
P3h1	E4C_Mode3
Ppie	E4C_Mode3
Akr7a5	E4C_Mode3
Tinagl1	E4C_Mode3
Eif3i	E4C_Mode3
Plekhm2	E4C_Mode3
Abcb8	E4C_Mode3
Pex14	E4C_Mode3
Ctnnbip1	E4C_Mode3
Rbp7	E4C_Mode3
Mxra8	E4C_Mode3
Lrpap1	E4C_Mode3
Slc35f6	E4C_Mode3
Tmem165	E4C_Mode3
Cds1	E4C_Mode3
Psmd9	E4C_Mode3
Rhof	E4C_Mode3
Srsf9	E4C_Mode3
Sppl3	E4C_Mode3
Spdye4b	E4C_Mode3
Sds	E4C_Mode3
Spam1	E4C_Mode3
Klf15	E4C_Mode3
Slc6a13	E4C_Mode3
Creld1	E4C_Mode3
Emc3	E4C_Mode3
Pianp	E4C_Mode3
Zfp939	E4C_Mode3
Kctd15	E4C_Mode3
Det1	E4C_Mode3
Mylpf	E4C_Mode3
Rnf141	E4C_Mode3
Prss8	E4C_Mode3
Bckdk	E4C_Mode3
Itgal	E4C_Mode3
Ndufab1	E4C_Mode3
Mfsd13b	E4C_Mode3
Art1	E4C_Mode3
Ndufb11	E4C_Mode3
Plp2	E4C_Mode3
Porcn	E4C_Mode3
Gla	E4C_Mode3
Car5b	E4C_Mode3
Bgn	E4C_Mode3
Dusp9	E4C_Mode3
Rab20	E4C_Mode3
Gpat4	E4C_Mode3
Gpt2	E4C_Mode3
Hp	E4C_Mode3
Adgrg1	E4C_Mode3
Katnb1	E4C_Mode3
B3gnt3	E4C_Mode3
Slc27a1	E4C_Mode3
Crispld2	E4C_Mode3
Tradd	E4C_Mode3
Chst5	E4C_Mode3
Ldhd	E4C_Mode3
Dbndd1	E4C_Mode3
2310022B05Rik	E4C_Mode3
Trappc4	E4C_Mode3
Abcg4	E4C_Mode3
Tyk2	E4C_Mode3
Ilf3	E4C_Mode3
Rab27a	E4C_Mode3
Stra6	E4C_Mode3
Loxl1	E4C_Mode3
Spg21	E4C_Mode3
Slco2a1	E4C_Mode3
Hemk1	E4C_Mode3
Mst1	E4C_Mode3
Slc8b1	E4C_Mode3
Ptprm	E4C_Mode3
Gtpbp6	E4C_Mode3
Map3k13	E4C_Mode3
Gadd45gip1	E4C_Mode3
Foxh1	E4C_Mode3
Best4-ps	E4C_Mode3
Ogt	E4C_Mode3
Rnf43	E4C_Mode3
Septin14	E4C_Mode3
Rhov	E4C_Mode3
Exosc4	E4C_Mode3
Evpl	E4C_Mode3
Lif	E4C_Mode3
Kcnh5	E4C_Mode3
Sirt6	E4C_Mode3
Mast4	E4C_Mode3
Cpne7	E4C_Mode3
Zfr2	E4C_Mode3
Arl6ip5	E4C_Mode3
Hpse	E4C_Mode3
Pcsk7	E4C_Mode3
Fbxl21	E4C_Mode3
Npffr2	E4C_Mode3
Mpv17l2	E4C_Mode3
Pip4p1	E4C_Mode3
Slc9a3	E4C_Mode3
Greb1	E4C_Mode3
Sbf1	E4C_Mode3
Prodh2	E4C_Mode3
Tspan15	E4C_Mode3
Dennd11	E4C_Mode3
4932438A13Rik	E4C_Mode3
Ldlrap1	E4C_Mode3
Capn15	E4C_Mode3
Hhat	E4C_Mode3
Fbxo27	E4C_Mode3
Tedc1	E4C_Mode3
Cib2	E4C_Mode3
Mcrs1	E4C_Mode3
Phc3	E4C_Mode3
Aspg	E4C_Mode3
Vstm2l	E4C_Mode3
Ankrd9	E4C_Mode3
Chchd5	E4C_Mode3
Phf2	E4C_Mode3
Hspb2	E4C_Mode3
Tapbpl	E4C_Mode3
Bphl	E4C_Mode3
Socs7	E4C_Mode3
Bpifb5	E4C_Mode3
Susd4	E4C_Mode3
Gabpb2	E4C_Mode3
Rap1gap2	E4C_Mode3
Mrps34	E4C_Mode3
Irs2	E4C_Mode3
Nubp2	E4C_Mode3
Zdhhc1	E4C_Mode3
2300002M23Rik	E4C_Mode3
Wdr45	E4C_Mode3
Cdh6	E4C_Mode3
Alg1	E4C_Mode3
Bahcc1	E4C_Mode3
Orai2	E4C_Mode3
Galnt12	E4C_Mode3
Zc3h10	E4C_Mode3
Slc39a5	E4C_Mode3
Sinhcaf	E4C_Mode3
Scamp2	E4C_Mode3
Prdm13	E4C_Mode3
Plppr2	E4C_Mode3
Dok4	E4C_Mode3
Limd2	E4C_Mode3
Szrd1	E4C_Mode3
Sft2d2	E4C_Mode3
Rfx3	E4C_Mode3
Fzd7	E4C_Mode3
Zfp598	E4C_Mode3
Arhgap12	E4C_Mode3
Pik3r1	E4C_Mode3
Meis3	E4C_Mode3
Lrrc29	E4C_Mode3
Il17f	E4C_Mode3
Vwa1	E4C_Mode3
Gjb3	E4C_Mode3
Zfp410	E4C_Mode3
Dhrs7b	E4C_Mode3
Hic1	E4C_Mode3
Zfp536	E4C_Mode3
Casc1	E4C_Mode3
Pars2	E4C_Mode3
Diras1	E4C_Mode3
1700048O20Rik	E4C_Mode3
Ccdc84	E4C_Mode3
Emx2	E4C_Mode3
Cep164	E4C_Mode3
Pheta1	E4C_Mode3
Tigd3	E4C_Mode3
Rin3	E4C_Mode3
Fhip1b	E4C_Mode3
1700056E22Rik	E4C_Mode3
Prrt3	E4C_Mode3
Megf8	E4C_Mode3
Nudt18	E4C_Mode3
Kcng4	E4C_Mode3
Kcnk13	E4C_Mode3
Ppp1r15b	E4C_Mode3
Gprc5a	E4C_Mode3
Mrps7	E4C_Mode3
Fam83h	E4C_Mode3
Nxpe5	E4C_Mode3
A430005L14Rik	E4C_Mode3
Zc3hav1l	E4C_Mode3
Diras2	E4C_Mode3
A4galt	E4C_Mode3
Col6a3	E4C_Mode3
Zbtb8b	E4C_Mode3
Fbxl13	E4C_Mode3
Pkd1l3	E4C_Mode3
Bnip5	E4C_Mode3
Nrsn1	E4C_Mode3
Nrap	E4C_Mode3
Rtl5	E4C_Mode3
Retreg2	E4C_Mode3
Ctu2	E4C_Mode3
Cyp2g1	E4C_Mode3
Ppp1r3d	E4C_Mode3
Lsm10	E4C_Mode3
Amer1	E4C_Mode3
Tcf19	E4C_Mode3
Txndc2	E4C_Mode3
Emilin3	E4C_Mode3
Ptges	E4C_Mode3
Tmem37	E4C_Mode3
Lin28a	E4C_Mode3
Gdpgp1	E4C_Mode3
Gfod1	E4C_Mode3
Hspa14	E4C_Mode3
Gm45902	E4C_Mode3
Ccdc157	E4C_Mode3
H1f4	E4C_Mode3
Opa3	E4C_Mode3
Rft1	E4C_Mode3
Nup188	E4C_Mode3
Cib4	E4C_Mode3
Ficd	E4C_Mode3
Epp13	E4C_Mode3
Kcnip1	E4C_Mode3
Lgals4	E4C_Mode3
Try4	E4C_Mode3
Mdm4	E4C_Mode3
Cadps	E4C_Mode3
Kctd18	E4C_Mode3
Tns1	E4C_Mode3
Tmem191c	E4C_Mode3
Rtl6	E4C_Mode3
Socs6	E4C_Mode3
Snx32	E4C_Mode3
Cars2	E4C_Mode3
Tyw1	E4C_Mode3
Drc3	E4C_Mode3
Zfp317	E4C_Mode3
Trim30d	E4C_Mode3
Sema3b	E4C_Mode3
Btnl4	E4C_Mode3
Dhcr7	E4C_Mode3
Prr19	E4C_Mode3
Osm	E4C_Mode3
H1f5	E4C_Mode3
Cds2	E4C_Mode3
Nfe2	E4C_Mode3
Deaf1	E4C_Mode3
Olfr961	E4C_Mode3
Tmprss9	E4C_Mode3
Ptk2b	E4C_Mode3
Uqcr10	E4C_Mode3
Rcan3	E4C_Mode3
Zfp341	E4C_Mode3
Tsks	E4C_Mode3
H4c1	E4C_Mode3
H2-Eb1	E4C_Mode3
Marf1	E4C_Mode3
Ube2s	E4C_Mode3
Trmt61a	E4C_Mode3
Haghl	E4C_Mode3
Exosc5	E4C_Mode3
Odad2	E4C_Mode3
Sorcs3	E4C_Mode3
Chadl	E4C_Mode3
Cntn4	E4C_Mode3
Gm11487	E4C_Mode3
Anks6	E4C_Mode3
Nrxn3	E4C_Mode3
Fbxl18	E4C_Mode3
Oas1g	E4C_Mode3
H2-Q10	E4C_Mode3
Slc7a14	E4C_Mode3
H2ac6	E4C_Mode3
H3c6	E4C_Mode3
H4c6	E4C_Mode3
H2ac12	E4C_Mode3
Gm11426	E4C_Mode3
Ccdc92b	E4C_Mode3
Rasal2	E4C_Mode3
Nr2c2ap	E4C_Mode3
Map3k5	E4C_Mode3
Hpcal1	E4C_Mode3
H2ac13	E4C_Mode3
Nt5dc2	E4C_Mode3
Akr1c19	E4C_Mode3
Pwwp4b	E4C_Mode3
Ppp1r3e	E4C_Mode3
Cep170b	E4C_Mode3
9130019P16Rik	E4C_Mode3
H2-T-ps	E4C_Mode3
Gal3st2c	E4C_Mode3
Spint2	E4C_Mode3
Fndc10	E4C_Mode3
Aldh3b2	E4C_Mode3
Ly6a	E4C_Mode3
Tmem92	E4C_Mode3
Msrb1	E4C_Mode3
Selenoh	E4C_Mode3
Snora17	E4C_Mode3
Gm23201	E4C_Mode3
Dohh	E4C_Mode3
Ccdc105	E4C_Mode3
Plekhn1	E4C_Mode3
Fam229a	E4C_Mode3
H2aw	E4C_Mode3
Mon1b	E4C_Mode3
Gm12169	E4C_Mode3
Atp6ap1l	E4C_Mode3
Samd1	E4C_Mode3
Kdelr2	E4C_Mode3
A130010J15Rik	E4C_Mode3
Tlr5	E4C_Mode3
Zfp664	E4C_Mode3
Tmem233	E4C_Mode3
Mymx	E4C_Mode3
Gm11127	E4C_Mode3
Tmem217	E4C_Mode3
Prrt4	E4C_Mode3
Eef1akmt3	E4C_Mode3
Gm22488	E4C_Mode3
Gm14373	E4C_Mode3
Gm12216	E4C_Mode3
Gm9703	E4C_Mode3
Gm11185	E4C_Mode3
Gm13332	E4C_Mode3
Gm7599	E4C_Mode3
Ube2d-ps	E4C_Mode3
4933439K11Rik	E4C_Mode3
Gm16064	E4C_Mode3
Gm11476	E4C_Mode3
Gm15915	E4C_Mode3
Tmem61	E4C_Mode3
Nbdy	E4C_Mode3
Gm16143	E4C_Mode3
Gm15008	E4C_Mode3
Scarna8	E4C_Mode3
Snora78	E4C_Mode3
Gm7162	E4C_Mode3
Gcnt4	E4C_Mode3
Gm6728	E4C_Mode3
Cerox1	E4C_Mode3
Gm3756	E4C_Mode3
AA465934	E4C_Mode3
Ppp2r3d	E4C_Mode3
Gm11239	E4C_Mode3
Gm11238	E4C_Mode3
Syne1	E4C_Mode3
Gm8055	E4C_Mode3
Gm12625	E4C_Mode3
Gm11236	E4C_Mode3
1700112J16Rik	E4C_Mode3
C920006O11Rik	E4C_Mode3
F630040K05Rik	E4C_Mode3
Gm8349	E4C_Mode3
Gm9451	E4C_Mode3
Gm8600	E4C_Mode3
Olfr1217	E4C_Mode3
C430002N11Rik	E4C_Mode3
9130401M01Rik	E4C_Mode3
2010010A06Rik	E4C_Mode3
Gm8388	E4C_Mode3
Gm29999	E4C_Mode3
Gm37500	E4C_Mode3
Gm32496	E4C_Mode3
Gm4610	E4C_Mode3
Mir7215	E4C_Mode3
1700017M07Rik	E4C_Mode3
Gtf3c2	E4C_Mode3
Gm4782	E4C_Mode3
Gm4513	E4C_Mode3
Gm32916	E4C_Mode3
Zfp264	E4C_Mode3
B230311B06Rik	E4C_Mode3
Gm30790	E4C_Mode3
Gm5737	E4C_Mode3
Muc16	E4C_Mode3
Gm5331	E4C_Mode3
AU023762	E4C_Mode3
Zscan4-ps3	E4C_Mode3
B430319F04Rik	E4C_Mode3
Flt3l	E4C_Mode3
Lncbate1	E4C_Mode3
AI463170	E4C_Mode3
Gm40893	E4C_Mode3
Scamp4	E4C_Mode3
Gm9198	E4C_Mode3
Gm41230	E4C_Mode3
Tmem249	E4C_Mode3
Gm10865	E4C_Mode3
Gm4948	E4C_Mode3
Gm4833	E4C_Mode3
Gm6995	E4C_Mode3
Vmn1r88	E4C_Mode3
Itprip	E4C_Mode3
Rn7s2	E4C_Mode3
Gm25099	E4C_Mode3
Rnu1a1	E4C_Mode3
Gm25018	E4C_Mode3
Klhl17	E4C_Mode3
Narf	E4C_Mode3
Pih1d2	E4C_Mode3
Alox12	E4C_Mode3
Spg7	E4C_Mode3
Slc13a2	E4C_Mode3
Acp5	E4C_Mode3
Npepps	E4C_Mode3
Cldn15	E4C_Mode3
Trmt1	E4C_Mode3
Rgs19	E4C_Mode3
Ykt6	E4C_Mode3
Apoe	E4C_Mode3
Ap1m2	E4C_Mode3
Cyp4f18	E4C_Mode3
Cavin1	E4C_Mode3
Ikbkg	E4C_Mode3
Arhgef40	E4C_Mode3
Slbp	E4C_Mode3
Adcy9	E4C_Mode3
1700037C18Rik	E4C_Mode3
Gm41410	E4C_Mode3
Ankrd13d	E4C_Mode3
Eps8l1	E4C_Mode3
Tep1	E4C_Mode3
Pdk1	E4C_Mode3
Sfmbt1	E4C_Mode3
Ezh1	E4C_Mode3
Slc44a4	E4C_Mode3
Ddah2	E4C_Mode3
Ascl2	E4C_Mode3
Crybg2	E4C_Mode3
Card14	E4C_Mode3
Tppp3	E4C_Mode3
Fbxw5	E4C_Mode3
Trabd	E4C_Mode3
Arnt	E4C_Mode3
Wfdc2	E4C_Mode3
Vmp1	E4C_Mode3
Psmb6	E4C_Mode3
Slc2a4	E4C_Mode3
Ndel1	E4C_Mode3
Cxcl16	E4C_Mode3
Scn1b	E4C_Mode3
Ppp1r12c	E4C_Mode3
Tmem129	E4C_Mode3
Hsd17b1	E4C_Mode3
Arhgef25	E4C_Mode3
Ccdc12	E4C_Mode3
Gle1	E4C_Mode3
Polr2i	E4C_Mode3
Esr1	E4C_Mode3
Perp	E4C_Mode3
Arfgef3	E4C_Mode3
Pkib	E4C_Mode3
Pex7	E4C_Mode3
Tbk1	E4C_Mode3
Gamt	E4C_Mode3
Csrp2	E4C_Mode3
Polrmt	E4C_Mode3
Pdlim4	E4C_Mode3
Igfbp3	E4C_Mode3
Adcy1	E4C_Mode3
Trim11	E4C_Mode3
Trib2	E4C_Mode3
Pfn4	E4C_Mode3
Itgb3	E4C_Mode3
4933427D14Rik	E4C_Mode3
Lrrc46	E4C_Mode3
Stat5b	E4C_Mode3
Ppm1a	E4C_Mode3
4930447C04Rik	E4C_Mode3
Wdr37	E4C_Mode3
Acot2	E4C_Mode3
Klc1	E4C_Mode3
Carmil1	E4C_Mode3
Hivep1	E4C_Mode3
Kif13a	E4C_Mode3
F12	E4C_Mode3
Serinc5	E4C_Mode3
Entpd4b	E4C_Mode3
Tnfrsf10b	E4C_Mode3
Psmb5	E4C_Mode3
Pdzd2	E4C_Mode3
Ankrd33b	E4C_Mode3
Matn2	E4C_Mode3
Samm50	E4C_Mode3
Smdt1	E4C_Mode3
Tnfrsf17	E4C_Mode3
Tmem44	E4C_Mode3
Dnaaf8	E4C_Mode3
Apod	E4C_Mode3
Clcn2	E4C_Mode3
Adcy6	E4C_Mode3
Csad	E4C_Mode3
Igfbp6	E4C_Mode3
Pcbp4	E4C_Mode3
Cdca3	E4C_Mode3
Tiam2	E4C_Mode3
Rps6ka2	E4C_Mode3
Pkmyt1	E4C_Mode3
Mrpl14	E4C_Mode3
Cacna1h	E4C_Mode3
Acsbg3	E4C_Mode3
Ring1	E4C_Mode3
Ppic	E4C_Mode3
Prpf19	E4C_Mode3
Capn1	E4C_Mode3
Prdx5	E4C_Mode3
Xpnpep1	E4C_Mode3
Nhlrc2	E4C_Mode3
Ogfod3	E4C_Mode3
Bbs4	E4C_Mode3
Kdm5c	E4C_Mode3
Itga7	E4C_Mode3
Dgka	E4C_Mode3
Ttc4	E4C_Mode3
Psmd13	E4C_Mode3
Pidd1	E4C_Mode3
Clybl	E4C_Mode3
Cbx8	E4C_Mode3
Slc28a1	E4C_Mode3
Gria4	E4C_Mode3
Carf	E4C_Mode3
Unc50	E4C_Mode3
Cyp27a1	E4C_Mode3
Tmem169	E4C_Mode3
Stk16	E4C_Mode3
Itm2c	E4C_Mode3
Capn10	E4C_Mode3
Pam	E4C_Mode3
Tmem63a	E4C_Mode3
Mgst3	E4C_Mode3
Nek6	E4C_Mode3
Zbtb43	E4C_Mode3
Kynu	E4C_Mode3
Neb	E4C_Mode3
Dph7	E4C_Mode3
Mdk	E4C_Mode3
Vps39	E4C_Mode3
Dnaaf9	E4C_Mode3
Spef1	E4C_Mode3
Sppl2a	E4C_Mode3
Dusp2	E4C_Mode3
Pdrg1	E4C_Mode3
Casq2	E4C_Mode3
Jtb	E4C_Mode3
Efna4	E4C_Mode3
Aco1	E4C_Mode3
Car9	E4C_Mode3
Sgip1	E4C_Mode3
Pde4b	E4C_Mode3
Echdc2	E4C_Mode3
Slc2a1	E4C_Mode3
Fuca1	E4C_Mode3
Eif4g3	E4C_Mode3
Map7d1	E4C_Mode3
Casp9	E4C_Mode3
Dffa	E4C_Mode3
Lzic	E4C_Mode3
Nppb	E4C_Mode3
Miip	E4C_Mode3
Dffb	E4C_Mode3
Gabrd	E4C_Mode3
Krtcap3	E4C_Mode3
Rimbp2	E4C_Mode3
Diablo	E4C_Mode3
Ankle2	E4C_Mode3
Ints1	E4C_Mode3
[truncated: 4,174 more rows]

## Sheet: 8cell
8cell stage
gene_symbol	mode
Tbx4	E8C_Mode1
Fgf6	E8C_Mode1
Nalcn	E8C_Mode1
Th	E8C_Mode1
Ins2	E8C_Mode1
Bcl6b	E8C_Mode1
Mkrn2	E8C_Mode1
Icosl	E8C_Mode1
Kcnn3	E8C_Mode1
Zfp512b	E8C_Mode1
Hip1r	E8C_Mode1
Oas1h	E8C_Mode1
Cyp51	E8C_Mode1
Jup	E8C_Mode1
Tnk1	E8C_Mode1
Tcea3	E8C_Mode1
Brpf1	E8C_Mode1
Fbxo7	E8C_Mode1
Stat6	E8C_Mode1
Gmpr2	E8C_Mode1
Mdp1	E8C_Mode1
Dyrk1b	E8C_Mode1
Ikzf4	E8C_Mode1
Ebi3	E8C_Mode1
Plag1	E8C_Mode1
Keap1	E8C_Mode1
Elavl3	E8C_Mode1
Syce2	E8C_Mode1
Gstm5	E8C_Mode1
Stat3	E8C_Mode1
Pax2	E8C_Mode1
Zfp324	E8C_Mode1
Letm1	E8C_Mode1
Nsmf	E8C_Mode1
Snai3	E8C_Mode1
Sulf2	E8C_Mode1
Msh5	E8C_Mode1
Dus3l	E8C_Mode1
Mid1ip1	E8C_Mode1
Ubc	E8C_Mode1
Kcnq1	E8C_Mode1
Mcu	E8C_Mode1
Tfcp2	E8C_Mode1
4930579F01Rik	E8C_Mode1
Cdh23	E8C_Mode1
Ptprs	E8C_Mode1
Igf2bp1	E8C_Mode1
Csf1	E8C_Mode1
C8g	E8C_Mode1
Sirt2	E8C_Mode1
Hnrnpl	E8C_Mode1
Cnksr3	E8C_Mode1
Sash1	E8C_Mode1
Dennd6b	E8C_Mode1
Cltrn	E8C_Mode1
Arnt	E8C_Mode1
Steap1	E8C_Mode1
Ppfibp1	E8C_Mode1
Lnx2	E8C_Mode1
Timp2	E8C_Mode1
Ada	E8C_Mode1
Cadps2	E8C_Mode1
Mtmr4	E8C_Mode1
Ybx2	E8C_Mode1
Arid3a	E8C_Mode1
Fuca2	E8C_Mode1
Plagl1	E8C_Mode1
Fam162b	E8C_Mode1
Ptprr	E8C_Mode1
Csrp2	E8C_Mode1
Lyrm7	E8C_Mode1
Pes1	E8C_Mode1
Ppm1d	E8C_Mode1
Tom1l1	E8C_Mode1
Mboat2	E8C_Mode1
Adcy3	E8C_Mode1
Dnmt3a	E8C_Mode1
Rhbdf2	E8C_Mode1
Krt12	E8C_Mode1
Ppp2r5e	E8C_Mode1
Tdp1	E8C_Mode1
Fbln5	E8C_Mode1
Chga	E8C_Mode1
Akr1c21	E8C_Mode1
Tgfb3	E8C_Mode1
Hecw1	E8C_Mode1
Gpld1	E8C_Mode1
Id4	E8C_Mode1
Pdlim7	E8C_Mode1
Gfm2	E8C_Mode1
Trim23	E8C_Mode1
Mrps30	E8C_Mode1
Samd4	E8C_Mode1
Cpb2	E8C_Mode1
Tnfsf11	E8C_Mode1
Diaph3	E8C_Mode1
Dpysl2	E8C_Mode1
Trim52	E8C_Mode1
4931414P19Rik	E8C_Mode1
Efs	E8C_Mode1
Ropn1l	E8C_Mode1
Septin3	E8C_Mode1
Srebf2	E8C_Mode1
Pde1b	E8C_Mode1
Bcl6	E8C_Mode1
Mroh1	E8C_Mode1
Plec	E8C_Mode1
Cep97	E8C_Mode1
Tmem30c	E8C_Mode1
Igsf11	E8C_Mode1
St6gal1	E8C_Mode1
Masp1	E8C_Mode1
Setd4	E8C_Mode1
Asic1	E8C_Mode1
Pcdhgc4	E8C_Mode1
Nus1	E8C_Mode1
Cep89	E8C_Mode1
Noct	E8C_Mode1
Prmt5	E8C_Mode1
Sympk	E8C_Mode1
Slc38a1	E8C_Mode1
Pcbp4	E8C_Mode1
Sfi1	E8C_Mode1
Zscan10	E8C_Mode1
Pgc	E8C_Mode1
Cbs	E8C_Mode1
Wiz	E8C_Mode1
Twsg1	E8C_Mode1
Ift140	E8C_Mode1
Pdia2	E8C_Mode1
Bnip1	E8C_Mode1
Kdm4b	E8C_Mode1
Tpgs2	E8C_Mode1
Ccdc178	E8C_Mode1
Pfdn6	E8C_Mode1
Tap2	E8C_Mode1
Lims2	E8C_Mode1
Atp6v1g2	E8C_Mode1
Cabyr	E8C_Mode1
Slc14a2	E8C_Mode1
Fth1	E8C_Mode1
Cnih2	E8C_Mode1
Apba1	E8C_Mode1
Slc1a1	E8C_Mode1
Plce1	E8C_Mode1
Hps1	E8C_Mode1
Zfhx4	E8C_Mode1
Fam120c	E8C_Mode1
Atp10a	E8C_Mode1
Hsd17b6	E8C_Mode1
St8sia5	E8C_Mode1
Phkg1	E8C_Mode1
Zfp282	E8C_Mode1
Dnaaf5	E8C_Mode1
Rp1	E8C_Mode1
Adam23	E8C_Mode1
Tmeff2	E8C_Mode1
Cnga3	E8C_Mode1
Zfp142	E8C_Mode1
Sp100	E8C_Mode1
Ngef	E8C_Mode1
Il20	E8C_Mode1
Nfasc	E8C_Mode1
Kif26b	E8C_Mode1
Mpzl1	E8C_Mode1
Tbx19	E8C_Mode1
Ush2a	E8C_Mode1
Aldh9a1	E8C_Mode1
Myoc	E8C_Mode1
Pigc	E8C_Mode1
Zbtb43	E8C_Mode1
Odf2	E8C_Mode1
Cybrd1	E8C_Mode1
Jag1	E8C_Mode1
Vps39	E8C_Mode1
Rad51	E8C_Mode1
Polr1b	E8C_Mode1
Rbbp9	E8C_Mode1
Snph	E8C_Mode1
Cstf1	E8C_Mode1
Ptpn1	E8C_Mode1
Sall4	E8C_Mode1
E2f5	E8C_Mode1
Acss2	E8C_Mode1
Tnik	E8C_Mode1
Dclk1	E8C_Mode1
Nras	E8C_Mode1
Casq2	E8C_Mode1
Rab13	E8C_Mode1
Creb3l4	E8C_Mode1
Slc50a1	E8C_Mode1
Mcub	E8C_Mode1
Pitx2	E8C_Mode1
Abca4	E8C_Mode1
Mrpl9	E8C_Mode1
Col24a1	E8C_Mode1
Slc44a5	E8C_Mode1
Fam219a	E8C_Mode1
Tesk1	E8C_Mode1
Plin2	E8C_Mode1
Kcnq4	E8C_Mode1
Kif17	E8C_Mode1
Eif4g3	E8C_Mode1
Alpl	E8C_Mode1
Tmem54	E8C_Mode1
A3galt2	E8C_Mode1
Ccdc28b	E8C_Mode1
Wasf2	E8C_Mode1
Per3	E8C_Mode1
Slc25a33	E8C_Mode1
Nmnat1	E8C_Mode1
Fbxo44	E8C_Mode1
Adgra3	E8C_Mode1
Afap1	E8C_Mode1
Tbc1d1	E8C_Mode1
Srd5a3	E8C_Mode1
Rfc5	E8C_Mode1
Rimbp2	E8C_Mode1
Piwil1	E8C_Mode1
Ncor2	E8C_Mode1
Pla2g1b	E8C_Mode1
Spdye4b	E8C_Mode1
Oas1b	E8C_Mode1
Tex26	E8C_Mode1
Eln	E8C_Mode1
Spam1	E8C_Mode1
Exoc4	E8C_Mode1
Svopl	E8C_Mode1
Epha1	E8C_Mode1
Zyx	E8C_Mode1
Ino80b	E8C_Mode1
Copg1	E8C_Mode1
Chchd6	E8C_Mode1
Bhlhe40	E8C_Mode1
Pik3c2g	E8C_Mode1
C2cd5	E8C_Mode1
Il17rc	E8C_Mode1
Creld1	E8C_Mode1
Cand2	E8C_Mode1
Dmpk	E8C_Mode1
Zfp108	E8C_Mode1
Fam189a1	E8C_Mode1
Sema4b	E8C_Mode1
Cd22	E8C_Mode1
Rusf1	E8C_Mode1
Stx4a	E8C_Mode1
Itgal	E8C_Mode1
Ptpn5	E8C_Mode1
Cpxm2	E8C_Mode1
Lyrm1	E8C_Mode1
Acsm2	E8C_Mode1
Ctbp2	E8C_Mode1
Uros	E8C_Mode1
Hdac6	E8C_Mode1
Was	E8C_Mode1
Asb12	E8C_Mode1
Ophn1	E8C_Mode1
Efnb1	E8C_Mode1
Awat2	E8C_Mode1
Pak3	E8C_Mode1
Atp11a	E8C_Mode1
Adgra2	E8C_Mode1
Rab11fip1	E8C_Mode1
1700016D06Rik	E8C_Mode1
Smim19	E8C_Mode1
Adam9	E8C_Mode1
Sorbs2	E8C_Mode1
Cbln1	E8C_Mode1
Mmp2	E8C_Mode1
Herpud1	E8C_Mode1
1700018B08Rik	E8C_Mode1
Gse1	E8C_Mode1
1700030J22Rik	E8C_Mode1
Pbx4	E8C_Mode1
Hsd11b2	E8C_Mode1
Ldhd	E8C_Mode1
Wdr59	E8C_Mode1
Ccsap	E8C_Mode1
Cadm1	E8C_Mode1
Yipf2	E8C_Mode1
Ldlr	E8C_Mode1
Lca5	E8C_Mode1
Thsd4	E8C_Mode1
Nr2e3	E8C_Mode1
Nptn	E8C_Mode1
Nmnat3	E8C_Mode1
Dhx30	E8C_Mode1
Pth1r	E8C_Mode1
Ryk	E8C_Mode1
Slco2a1	E8C_Mode1
Bfsp2	E8C_Mode1
Cpne4	E8C_Mode1
Usp4	E8C_Mode1
Nlrp3	E8C_Mode1
Rnft2	E8C_Mode1
Triobp	E8C_Mode1
Lss	E8C_Mode1
Atp1a1	E8C_Mode1
Kctd17	E8C_Mode1
Frrs1	E8C_Mode1
Cacul1	E8C_Mode1
Prss35	E8C_Mode1
Fa2h	E8C_Mode1
AW554918	E8C_Mode1
St18	E8C_Mode1
Foxh1	E8C_Mode1
Dnah17	E8C_Mode1
Farp2	E8C_Mode1
Nlrp4b	E8C_Mode1
Tkfc	E8C_Mode1
Eda2r	E8C_Mode1
Tent4a	E8C_Mode1
Pbx2	E8C_Mode1
Adgrb1	E8C_Mode1
Cpne7	E8C_Mode1
Tet3	E8C_Mode1
Cby2	E8C_Mode1
Ttc22	E8C_Mode1
Cog7	E8C_Mode1
Nek11	E8C_Mode1
Wnk4	E8C_Mode1
Ccdc106	E8C_Mode1
Abi3bp	E8C_Mode1
Nat14	E8C_Mode1
Sec31a	E8C_Mode1
Uvrag	E8C_Mode1
Nfkbiz	E8C_Mode1
Myo1d	E8C_Mode1
L3mbtl1	E8C_Mode1
Midn	E8C_Mode1
Ddx11	E8C_Mode1
Zhx3	E8C_Mode1
Zfp57	E8C_Mode1
Lmo1	E8C_Mode1
Fam110c	E8C_Mode1
Gmip	E8C_Mode1
Macrod1	E8C_Mode1
Lzts1	E8C_Mode1
4930544G11Rik	E8C_Mode1
Rnf113a1	E8C_Mode1
Ppp6r2	E8C_Mode1
H2-Aa	E8C_Mode1
Hspb6	E8C_Mode1
Phkb	E8C_Mode1
Xpnpep2	E8C_Mode1
Hk1	E8C_Mode1
Ralgapa2	E8C_Mode1
Fam193a	E8C_Mode1
Slc12a9	E8C_Mode1
Uvssa	E8C_Mode1
Htra4	E8C_Mode1
Ranbp10	E8C_Mode1
Cep85	E8C_Mode1
Fam168b	E8C_Mode1
Inf2	E8C_Mode1
Slc16a9	E8C_Mode1
Coa8	E8C_Mode1
Rtkn2	E8C_Mode1
Galnt11	E8C_Mode1
Atg5	E8C_Mode1
Tlcd2	E8C_Mode1
Nop2	E8C_Mode1
Spats2l	E8C_Mode1
Fbxo25	E8C_Mode1
Spsb2	E8C_Mode1
Ciart	E8C_Mode1
Reep2	E8C_Mode1
Pptc7	E8C_Mode1
Tm6sf1	E8C_Mode1
Scube3	E8C_Mode1
Elovl3	E8C_Mode1
Alpk3	E8C_Mode1
Rap1gap2	E8C_Mode1
Gcnt1	E8C_Mode1
Ppp1r9b	E8C_Mode1
Cpq	E8C_Mode1
Tasp1	E8C_Mode1
Pigk	E8C_Mode1
Osbpl2	E8C_Mode1
Ak5	E8C_Mode1
Rreb1	E8C_Mode1
Htr5a	E8C_Mode1
Lsm14b	E8C_Mode1
Itga9	E8C_Mode1
Taf4	E8C_Mode1
Camk1d	E8C_Mode1
Adgrl4	E8C_Mode1
Gpatch2	E8C_Mode1
Zfp750	E8C_Mode1
Gimap3	E8C_Mode1
Cntnap2	E8C_Mode1
Zdhhc2	E8C_Mode1
Ccdc27	E8C_Mode1
Cyp7b1	E8C_Mode1
Cep104	E8C_Mode1
2210406O10Rik	E8C_Mode1
Nphp4	E8C_Mode1
Gm5422	E8C_Mode1
Got1l1	E8C_Mode1
Cercam	E8C_Mode1
Pak5	E8C_Mode1
Coq10a	E8C_Mode1
Rhbdd2	E8C_Mode1
Ptger4	E8C_Mode1
Plpp6	E8C_Mode1
Gramd1b	E8C_Mode1
Cacna2d1	E8C_Mode1
Zfp704	E8C_Mode1
Sema3d	E8C_Mode1
Ankib1	E8C_Mode1
Cbln3	E8C_Mode1
Klhl32	E8C_Mode1
Ggt6	E8C_Mode1
Chrm4	E8C_Mode1
Ambra1	E8C_Mode1
Matn1	E8C_Mode1
Nrl	E8C_Mode1
Klc3	E8C_Mode1
Esrp1	E8C_Mode1
Ppp1r13l	E8C_Mode1
Iqcc	E8C_Mode1
Phf8	E8C_Mode1
Slc7a1	E8C_Mode1
Bdkrb1	E8C_Mode1
Rpl21	E8C_Mode1
Fam104a	E8C_Mode1
Bivm	E8C_Mode1
Coro2b	E8C_Mode1
Plekha6	E8C_Mode1
Gck	E8C_Mode1
Wipi1	E8C_Mode1
Zfand4	E8C_Mode1
Prox2	E8C_Mode1
Dennd4b	E8C_Mode1
Reln	E8C_Mode1
Usp22	E8C_Mode1
Golga7b	E8C_Mode1
Tmem108	E8C_Mode1
Hecw2	E8C_Mode1
Zc3h6	E8C_Mode1
Mamstr	E8C_Mode1
Onecut1	E8C_Mode1
Tmem82	E8C_Mode1
Niban3	E8C_Mode1
Teddm1b	E8C_Mode1
Col6a6	E8C_Mode1
Tmem145	E8C_Mode1
Ackr3	E8C_Mode1
Hs3st5	E8C_Mode1
Rasip1	E8C_Mode1
Dnd1	E8C_Mode1
Ccnjl	E8C_Mode1
AY074887	E8C_Mode1
Lemd2	E8C_Mode1
Lingo2	E8C_Mode1
Tmem60	E8C_Mode1
Zswim3	E8C_Mode1
Ccdc42	E8C_Mode1
Lrrc8d	E8C_Mode1
Patl1	E8C_Mode1
Myorg	E8C_Mode1
Sox18	E8C_Mode1
Lyrm4	E8C_Mode1
Prr12	E8C_Mode1
Olfml2a	E8C_Mode1
Cldn14	E8C_Mode1
Khnyn	E8C_Mode1
Fam185a	E8C_Mode1
Fbxw21	E8C_Mode1
Gm973	E8C_Mode1
Cmya5	E8C_Mode1
Fcgbp	E8C_Mode1
Hs3st3a1	E8C_Mode1
Slc38a9	E8C_Mode1
Gjb1	E8C_Mode1
Bri3	E8C_Mode1
Lonp2	E8C_Mode1
Stbd1	E8C_Mode1
Catsper4	E8C_Mode1
Arxes2	E8C_Mode1
Dip2c	E8C_Mode1
Gm5065	E8C_Mode1
Prss54	E8C_Mode1
Prss48	E8C_Mode1
Gal3st1	E8C_Mode1
Nlrc3	E8C_Mode1
Cby3	E8C_Mode1
Opalin	E8C_Mode1
Eif5a2	E8C_Mode1
Lgr4	E8C_Mode1
Cxcr3	E8C_Mode1
Gja4	E8C_Mode1
Fzd2	E8C_Mode1
Cldn8	E8C_Mode1
Pgbd5	E8C_Mode1
Spata31d1a	E8C_Mode1
Insl6	E8C_Mode1
4930412M03Rik	E8C_Mode1
Tceanc	E8C_Mode1
Msrb3	E8C_Mode1
Nat8f3	E8C_Mode1
Pcdh19	E8C_Mode1
2900026A02Rik	E8C_Mode1
Plpp7	E8C_Mode1
Spats2	E8C_Mode1
Sec31b	E8C_Mode1
Olfr796	E8C_Mode1
Pard3b	E8C_Mode1
1700029F12Rik	E8C_Mode1
Dock8	E8C_Mode1
Ccdc171	E8C_Mode1
Plekhg3	E8C_Mode1
Sh2d6	E8C_Mode1
Rnf103	E8C_Mode1
Jun	E8C_Mode1
Ctif	E8C_Mode1
Lins1	E8C_Mode1
Epp13	E8C_Mode1
Mapk14	E8C_Mode1
A530021J07Rik	E8C_Mode1
Shisa7	E8C_Mode1
Camk2d	E8C_Mode1
Srcap	E8C_Mode1
Spock3	E8C_Mode1
Usp17la	E8C_Mode1
Mgmt	E8C_Mode1
Smyd1	E8C_Mode1
Soga1	E8C_Mode1
Epha6	E8C_Mode1
Usp26	E8C_Mode1
Oosp2	E8C_Mode1
Gm14137	E8C_Mode1
Obox7	E8C_Mode1
Triqk	E8C_Mode1
Ptafr	E8C_Mode1
Ppp1r14b	E8C_Mode1
Inca1	E8C_Mode1
Fam47e	E8C_Mode1
Zfp607b	E8C_Mode1
Uxs1	E8C_Mode1
Rit2	E8C_Mode1
Spop	E8C_Mode1
Unc13d	E8C_Mode1
Fgf18	E8C_Mode1
Septin11	E8C_Mode1
Kcnh1	E8C_Mode1
Fbxw26	E8C_Mode1
Tor4a	E8C_Mode1
Kcng2	E8C_Mode1
Unc5c	E8C_Mode1
Taok2	E8C_Mode1
Ap2a1	E8C_Mode1
Tnfrsf19	E8C_Mode1
H2-Q7	E8C_Mode1
H2-Q9	E8C_Mode1
Atp8b2	E8C_Mode1
Slc9a6	E8C_Mode1
Tsga10	E8C_Mode1
Ctnna3	E8C_Mode1
Plac1	E8C_Mode1
Zcchc14	E8C_Mode1
Mrps36	E8C_Mode1
Gdpd1	E8C_Mode1
Irgc1	E8C_Mode1
Pgk1	E8C_Mode1
Tnfaip8	E8C_Mode1
2310039H08Rik	E8C_Mode1
Ganc	E8C_Mode1
Atp11c	E8C_Mode1
Ccni	E8C_Mode1
Kcnma1	E8C_Mode1
Psg20	E8C_Mode1
Aox1	E8C_Mode1
Jazf1	E8C_Mode1
Zbtb18	E8C_Mode1
Nr6a1	E8C_Mode1
Lrrc51	E8C_Mode1
COX2	E8C_Mode1
ND6	E8C_Mode1
Snord58b	E8C_Mode1
Gm22973	E8C_Mode1
Dhrs3	E8C_Mode1
Adamtsl1	E8C_Mode1
Zfyve26	E8C_Mode1
Zfp772	E8C_Mode1
Nck2	E8C_Mode1
Olfr1416	E8C_Mode1
Tmem128	E8C_Mode1
Olfr1419	E8C_Mode1
Sort1	E8C_Mode1
Zfp114	E8C_Mode1
Zbtb34	E8C_Mode1
H3c1	E8C_Mode1
H3c6	E8C_Mode1
Atxn1l	E8C_Mode1
Fat1	E8C_Mode1
Snora57	E8C_Mode1
Fbxw22	E8C_Mode1
Pramel31	E8C_Mode1
Lrrc8b	E8C_Mode1
Ceacam20	E8C_Mode1
Tgfbrap1	E8C_Mode1
Lrrc73	E8C_Mode1
3830408C21Rik	E8C_Mode1
Zfp957	E8C_Mode1
Trappc3l	E8C_Mode1
Gm10327	E8C_Mode1
Zfp777	E8C_Mode1
Gm10334	E8C_Mode1
Prss3	E8C_Mode1
Nt5dc2	E8C_Mode1
Cebpd	E8C_Mode1
Lrrn4cl	E8C_Mode1
Mpst	E8C_Mode1
Gm10364	E8C_Mode1
Grcc10	E8C_Mode1
Pramel15	E8C_Mode1
Lmbrd1	E8C_Mode1
Spef1l	E8C_Mode1
Cdkn2b	E8C_Mode1
Fbxw18	E8C_Mode1
Fbxw15	E8C_Mode1
Cmtm2a	E8C_Mode1
Gm10653	E8C_Mode1
Zfp628	E8C_Mode1
Arfgef2	E8C_Mode1
Il22	E8C_Mode1
Gm5535	E8C_Mode1
Accsl	E8C_Mode1
H2bc3	E8C_Mode1
Gm4981	E8C_Mode1
Olfr361	E8C_Mode1
Olfr288	E8C_Mode1
Kbtbd6	E8C_Mode1
Tmem92	E8C_Mode1
Gm24339	E8C_Mode1
Gm6316	E8C_Mode1
B020031M17Rik	E8C_Mode1
Tmco2	E8C_Mode1
Cntd1	E8C_Mode1
Gm14393	E8C_Mode1
Gm12033	E8C_Mode1
Tmem233	E8C_Mode1
Prrt4	E8C_Mode1
Xlr4a	E8C_Mode1
Gm15760	E8C_Mode1
H3c15	E8C_Mode1
Gm13142	E8C_Mode1
Gm13882	E8C_Mode1
Gm12722	E8C_Mode1
Rpl19-ps12	E8C_Mode1
Gm11687	E8C_Mode1
Gm12026	E8C_Mode1
Gm12165	E8C_Mode1
Gm15476	E8C_Mode1
Gm12009	E8C_Mode1
Gm6733	E8C_Mode1
Gm12092	E8C_Mode1
1700095J07Rik	E8C_Mode1
Mdrl	E8C_Mode1
E330016L19Rik	E8C_Mode1
6430710C18Rik	E8C_Mode1
Oip5os1	E8C_Mode1
Gm11476	E8C_Mode1
4930455G09Rik	E8C_Mode1
Gm12091	E8C_Mode1
Tmem61	E8C_Mode1
Gm15462	E8C_Mode1
5830418P13Rik	E8C_Mode1
Snhg12	E8C_Mode1
E130218I03Rik	E8C_Mode1
Etaa1os	E8C_Mode1
0610009E02Rik	E8C_Mode1
4930481A15Rik	E8C_Mode1
Gm16143	E8C_Mode1
Gm13398	E8C_Mode1
Tmem170b	E8C_Mode1
2810001G20Rik	E8C_Mode1
Gm25492	E8C_Mode1
Rprl3	E8C_Mode1
Snord13	E8C_Mode1
LOC115490494	E8C_Mode1
Gm5083	E8C_Mode1
Gm7162	E8C_Mode1
Gm1604a	E8C_Mode1
Usp49	E8C_Mode1
Itga10	E8C_Mode1
Il22b	E8C_Mode1
Olfr456	E8C_Mode1
Speer4e	E8C_Mode1
Col6a5	E8C_Mode1
Kcnb2	E8C_Mode1
Mir3473b	E8C_Mode1
B130034C11Rik	E8C_Mode1
Gal3st2b	E8C_Mode1
Gm11756	E8C_Mode1
Gm9866	E8C_Mode1
Gm20187	E8C_Mode1
Speer8-ps1	E8C_Mode1
AF067063	E8C_Mode1
BC147527	E8C_Mode1
LOC102633783	E8C_Mode1
Gm10668	E8C_Mode1
LOC100038995	E8C_Mode1
Gm12671	E8C_Mode1
Trav7-6	E8C_Mode1
H1f0	E8C_Mode1
Dcpp2	E8C_Mode1
Gm13871	E8C_Mode1
Gapdh-ps15	E8C_Mode1
Gm4312	E8C_Mode1
D130020L05Rik	E8C_Mode1
9430065F17Rik	E8C_Mode1
G730013B05Rik	E8C_Mode1
A330009N23Rik	E8C_Mode1
Gm4217	E8C_Mode1
A330074K22Rik	E8C_Mode1
Gm2546	E8C_Mode1
Gm5177	E8C_Mode1
Gm2076	E8C_Mode1
Gm2445	E8C_Mode1
Gm5787	E8C_Mode1
Gm5430	E8C_Mode1
Gm8349	E8C_Mode1
Gm8756	E8C_Mode1
Rps2-ps5	E8C_Mode1
Gm10637	E8C_Mode1
Gm9451	E8C_Mode1
H3c7	E8C_Mode1
Gm29595	E8C_Mode1
Gm29593	E8C_Mode1
2010308F09Rik	E8C_Mode1
Gm10925	E8C_Mode1
Gm5371	E8C_Mode1
Gm8600	E8C_Mode1
1700096K18Rik	E8C_Mode1
Gm20125	E8C_Mode1
4930447F24Rik	E8C_Mode1
Pcdhga12	E8C_Mode1
Gm29999	E8C_Mode1
Gm9517	E8C_Mode1
Rps2-ps11	E8C_Mode1
Fbxw27	E8C_Mode1
Trav7n-6	E8C_Mode1
Iglc3	E8C_Mode1
Gm35986	E8C_Mode1
Gm29811	E8C_Mode1
Gm3089	E8C_Mode1
Gm2762	E8C_Mode1
Gm18765	E8C_Mode1
Gm44126	E8C_Mode1
Gm5340	E8C_Mode1
Gm21284	E8C_Mode1
Gm6008	E8C_Mode1
Gm4513	E8C_Mode1
Gm7434	E8C_Mode1
Gm39129	E8C_Mode1
Gm4565	E8C_Mode1
Cfap99	E8C_Mode1
A030001D20Rik	E8C_Mode1
Gm31518	E8C_Mode1
Gm34655	E8C_Mode1
Gm6018	E8C_Mode1
9230116L04Rik	E8C_Mode1
4933411E08Rik	E8C_Mode1
Gm5512	E8C_Mode1
4930471E19Rik	E8C_Mode1
Gm29687	E8C_Mode1
Dio3os	E8C_Mode1
Vmn2r-ps99	E8C_Mode1
Gm47995	E8C_Mode1
Gm9732	E8C_Mode1
4930556J02Rik	E8C_Mode1
Gm31814	E8C_Mode1
Gm2792	E8C_Mode1
Gm17879	E8C_Mode1
E130008D07Rik	E8C_Mode1
2700054A10Rik	E8C_Mode1
Gm41611	E8C_Mode1
Gm4566	E8C_Mode1
Gm36199	E8C_Mode1
Gm4013	E8C_Mode1
Gm5820	E8C_Mode1
Lhb	E8C_Mode1
A930007A09Rik	E8C_Mode1
LOC115487654	E8C_Mode1
Gm25291	E8C_Mode1
LOC115489221	E8C_Mode1
Gm25989	E8C_Mode1
Mir692-2	E8C_Mode1
Rnu5g	E8C_Mode1
Gm24830	E8C_Mode1
Gm23849	E8C_Mode1
Alox12	E8C_Mode2
Zfp385a	E8C_Mode2
C1ql4	E8C_Mode2
Slc13a2	E8C_Mode2
Ubl3	E8C_Mode2
Akt1	E8C_Mode2
Sdf2	E8C_Mode2
Lmf1	E8C_Mode2
Tm9sf1	E8C_Mode2
Irf9	E8C_Mode2
Puf60	E8C_Mode2
Med25	E8C_Mode2
Ap1m1	E8C_Mode2
Stk11	E8C_Mode2
Dgcr2	E8C_Mode2
Abcf3	E8C_Mode2
Abhd17a	E8C_Mode2
Etv1	E8C_Mode2
Mcoln1	E8C_Mode2
Sgta	E8C_Mode2
Dtx2	E8C_Mode2
Asf1b	E8C_Mode2
Itgae	E8C_Mode2
Prss16	E8C_Mode2
Neu1	E8C_Mode2
Ubqln4	E8C_Mode2
Cox4i2	E8C_Mode2
Tmem115	E8C_Mode2
Nprl2	E8C_Mode2
Slc3a2	E8C_Mode2
Stx5a	E8C_Mode2
Tmem86a	E8C_Mode2
Tsacc	E8C_Mode2
Zfp296	E8C_Mode2
Sptbn4	E8C_Mode2
Evi5l	E8C_Mode2
Git1	E8C_Mode2
Ubxn11	E8C_Mode2
Ehmt2	E8C_Mode2
Zswim7	E8C_Mode2
Efr3a	E8C_Mode2
Atf6b	E8C_Mode2
Bik	E8C_Mode2
Cntnap1	E8C_Mode2
Traf4	E8C_Mode2
Stac2	E8C_Mode2
Pigt	E8C_Mode2
Mafk	E8C_Mode2
Tbx3	E8C_Mode2
Polr2i	E8C_Mode2
Rtn4ip1	E8C_Mode2
Prmt2	E8C_Mode2
Rhbdf1	E8C_Mode2
Rnf135	E8C_Mode2
Slc25a19	E8C_Mode2
Recql5	E8C_Mode2
Itgb4	E8C_Mode2
Abcc3	E8C_Mode2
Aloxe3	E8C_Mode2
Sel1l	E8C_Mode2
Klhdc2	E8C_Mode2
Tomm20l	E8C_Mode2
Spin1	E8C_Mode2
Shc3	E8C_Mode2
Ddx41	E8C_Mode2
Sdr39u1	E8C_Mode2
Dnaaf8	E8C_Mode2
Ypel1	E8C_Mode2
Ccndbp1	E8C_Mode2
Prkn	E8C_Mode2
Jpt2	E8C_Mode2
Telo2	E8C_Mode2
Axin1	E8C_Mode2
Gnl1	E8C_Mode2
Cst6	E8C_Mode2
Pold4	E8C_Mode2
Rela	E8C_Mode2
Ltbp3	E8C_Mode2
Aspscr1	E8C_Mode2
Gps1	E8C_Mode2
Padi4	E8C_Mode2
Rdh5	E8C_Mode2
Tmem192	E8C_Mode2
Cpeb1	E8C_Mode2
Ccdc51	E8C_Mode2
Sec11a	E8C_Mode2
Pigq	E8C_Mode2
Il1r2	E8C_Mode2
Npas2	E8C_Mode2
Ptpn18	E8C_Mode2
Glul	E8C_Mode2
Rgl1	E8C_Mode2
Mixl1	E8C_Mode2
Pkn3	E8C_Mode2
Tor1a	E8C_Mode2
Zmynd19	E8C_Mode2
Ext2	E8C_Mode2
Ivd	E8C_Mode2
Gabpb1	E8C_Mode2
Slc20a1	E8C_Mode2
Vps16	E8C_Mode2
Slc52a3	E8C_Mode2
Tbc1d20	E8C_Mode2
E2f1	E8C_Mode2
Rab22a	E8C_Mode2
Smad9	E8C_Mode2
Hadh	E8C_Mode2
Naxe	E8C_Mode2
2610528J11Rik	E8C_Mode2
Mutyh	E8C_Mode2
Rnf19b	E8C_Mode2
Sesn2	E8C_Mode2
Zbtb48	E8C_Mode2
Mxra8	E8C_Mode2
Dvl1	E8C_Mode2
Abcb9	E8C_Mode2
Pxmp2	E8C_Mode2
Rab35	E8C_Mode2
Plbd2	E8C_Mode2
Arpc1a	E8C_Mode2
Cpsf4	E8C_Mode2
Fkbp9	E8C_Mode2
Rab43	E8C_Mode2
Slc6a6	E8C_Mode2
Slc27a5	E8C_Mode2
Mark4	E8C_Mode2
Rhpn2	E8C_Mode2
Pak4	E8C_Mode2
Anapc15	E8C_Mode2
Kat8	E8C_Mode2
Rnf40	E8C_Mode2
Ears2	E8C_Mode2
Usp11	E8C_Mode2
Btk	E8C_Mode2
Phka2	E8C_Mode2
Kifc3	E8C_Mode2
Rab3a	E8C_Mode2
Birc3	E8C_Mode2
Btg4	E8C_Mode2
Cgnl1	E8C_Mode2
Neil1	E8C_Mode2
1700017B05Rik	E8C_Mode2
Mapkapk3	E8C_Mode2
Cish	E8C_Mode2
Eefsec	E8C_Mode2
Fbxl8	E8C_Mode2
Arhgap44	E8C_Mode2
Ccar2	E8C_Mode2
Fkbpl	E8C_Mode2
Nrxn2	E8C_Mode2
Ppp3r1	E8C_Mode2
Slc38a8	E8C_Mode2
Nipsnap1	E8C_Mode2
Wbp2	E8C_Mode2
Ppp1r18	E8C_Mode2
Ppm1h	E8C_Mode2
Dpp4	E8C_Mode2
Hpse	E8C_Mode2
Reep6	E8C_Mode2
Mrps2	E8C_Mode2
Rnf126	E8C_Mode2
Prr5	E8C_Mode2
Tbcc	E8C_Mode2
Thap11	E8C_Mode2
Tbc1d9b	E8C_Mode2
Micall2	E8C_Mode2
Tubb4b	E8C_Mode2
Lrg1	E8C_Mode2
Rab11fip3	E8C_Mode2
Mgarp	E8C_Mode2
Spred3	E8C_Mode2
Ovol2	E8C_Mode2
Tbc1d2b	E8C_Mode2
Smim14	E8C_Mode2
Ninj1	E8C_Mode2
Mylip	E8C_Mode2
Socs7	E8C_Mode2
Taf5l	E8C_Mode2
Omt2b	E8C_Mode2
Tmem214	E8C_Mode2
Agbl3	E8C_Mode2
Bpgm	E8C_Mode2
Cnst	E8C_Mode2
Prdm16	E8C_Mode2
Wfs1	E8C_Mode2
Spout1	E8C_Mode2
Alg2	E8C_Mode2
Pik3cd	E8C_Mode2
Ankrd13c	E8C_Mode2
Ptger3	E8C_Mode2
Dxo	E8C_Mode2
Marchf9	E8C_Mode2
Cept1	E8C_Mode2
Gpr161	E8C_Mode2
Arhgef10l	E8C_Mode2
Cep78	E8C_Mode2
Rnf10	E8C_Mode2
Ubac2	E8C_Mode2
Pdcd7	E8C_Mode2
Pigs	E8C_Mode2
Rapgef5	E8C_Mode2
Tbc1d22b	E8C_Mode2
Cilp	E8C_Mode2
Gm5617	E8C_Mode2
Gjb3	E8C_Mode2
Fam83g	E8C_Mode2
Atf4	E8C_Mode2
Mgat3	E8C_Mode2
Hoxd11	E8C_Mode2
Atpaf2	E8C_Mode2
Dpm3	E8C_Mode2
Hectd4	E8C_Mode2
Gpx2	E8C_Mode2
Rbm20	E8C_Mode2
Adgrd1	E8C_Mode2
Shb	E8C_Mode2
Syt16	E8C_Mode2
Gpr20	E8C_Mode2
Hcrt	E8C_Mode2
St7l	E8C_Mode2
Slc25a51	E8C_Mode2
Stard5	E8C_Mode2
Jrk	E8C_Mode2
Kcnk6	E8C_Mode2
Gprc5a	E8C_Mode2
Ldlrad3	E8C_Mode2
Rpl29	E8C_Mode2
Slc39a9	E8C_Mode2
Gemin4	E8C_Mode2
Gpr3	E8C_Mode2
Zfp668	E8C_Mode2
Htr5b	E8C_Mode2
Fam131a	E8C_Mode2
Garin5a	E8C_Mode2
B3gnt2	E8C_Mode2
Sox12	E8C_Mode2
Rgs14	E8C_Mode2
Plpp2	E8C_Mode2
Get3	E8C_Mode2
Bcl3	E8C_Mode2
Ficd	E8C_Mode2
Mast1	E8C_Mode2
Nebl	E8C_Mode2
Tmem120b	E8C_Mode2
Mettl7a1	E8C_Mode2
4933427D06Rik	E8C_Mode2
Nap1l3	E8C_Mode2
Slc44a2	E8C_Mode2
Yipf1	E8C_Mode2
T2	E8C_Mode2
Tubb2a	E8C_Mode2
Prr19	E8C_Mode2
Olfr961	E8C_Mode2
Eda	E8C_Mode2
Fxn	E8C_Mode2
Pcnx2	E8C_Mode2
Tcl1b2	E8C_Mode2
Rrs1	E8C_Mode2
Nol4l	E8C_Mode2
Zfp13	E8C_Mode2
Prr23a2	E8C_Mode2
Aldoart2	E8C_Mode2
Arhgap22	E8C_Mode2
Brpf3	E8C_Mode2
Platr26	E8C_Mode2
Hvcn1	E8C_Mode2
Snord49b	E8C_Mode2
Snord118	E8C_Mode2
Snord32a	E8C_Mode2
Pomgnt2	E8C_Mode2
Rdh11	E8C_Mode2
Flnc	E8C_Mode2
Psrc1	E8C_Mode2
Msto1	E8C_Mode2
Tmem256	E8C_Mode2
Sox13	E8C_Mode2
Etnk2	E8C_Mode2
Yipf3	E8C_Mode2
B3gat3	E8C_Mode2
Ganab	E8C_Mode2
Ints5	E8C_Mode2
Tmprss11a	E8C_Mode2
1810058I24Rik	E8C_Mode2
Sft2d1	E8C_Mode2
Cops9	E8C_Mode2
Fbxo36	E8C_Mode2
Fbxw19	E8C_Mode2
Mroh8	E8C_Mode2
Arrdc3	E8C_Mode2
Dnlz	E8C_Mode2
Selenoi	E8C_Mode2
Wfdc3	E8C_Mode2
Ass1	E8C_Mode2
Ctdsp2	E8C_Mode2
Vps25	E8C_Mode2
Arhgap8	E8C_Mode2
H2-T10	E8C_Mode2
Gm11951	E8C_Mode2
Gm13181	E8C_Mode2
Glns-ps1	E8C_Mode2
Gm11599	E8C_Mode2
Gm14018	E8C_Mode2
Zfp703	E8C_Mode2
4930405A21Rik	E8C_Mode2
Gm16638	E8C_Mode2
Gm16062	E8C_Mode2
Epb41l4aos	E8C_Mode2
Mfsd14a	E8C_Mode2
Uba52	E8C_Mode2
Eif1ad6	E8C_Mode2
Dynlt1a	E8C_Mode2
Stk19-ps1	E8C_Mode2
BC051226	E8C_Mode2
Tubb4b-ps1	E8C_Mode2
Zscan4e	E8C_Mode2
Lbhd1	E8C_Mode2
Shisa8	E8C_Mode2
Tnfsf12	E8C_Mode2
1700022N22Rik	E8C_Mode2
Gm4654	E8C_Mode2
Gm4575	E8C_Mode2
2610306M01Rik	E8C_Mode2
Gm33969	E8C_Mode2
D5Ertd605e	E8C_Mode2
Gm42788	E8C_Mode2
Gm5737	E8C_Mode2
Rnf223	E8C_Mode2
Gm5910	E8C_Mode2
Gm33700	E8C_Mode2
D830035M03Rik	E8C_Mode2
Gm35533	E8C_Mode2
Gm21559	E8C_Mode2
Gm40910	E8C_Mode2
Vmn1r15	E8C_Mode2
Gm4291	E8C_Mode2
Gm20564	E8C_Mode2
Gm536	E8C_Mode2
Rn7s2	E8C_Mode2
Raf1	E8C_Mode2
Pxmp4	E8C_Mode2
Gnb1l	E8C_Mode2
Nsun5	E8C_Mode2
Mxd1	E8C_Mode2
Rarg	E8C_Mode2
Smg5	E8C_Mode2
Glmp	E8C_Mode2
Mef2d	E8C_Mode2
Def8	E8C_Mode2
Ergic1	E8C_Mode2
Trappc6a	E8C_Mode2
Armc6	E8C_Mode2
Tmem39a	E8C_Mode2
Sult2b1	E8C_Mode2
Gm5897	E8C_Mode2
Timm50	E8C_Mode2
Ddr1	E8C_Mode2
Crtc1	E8C_Mode2
Gcdh	E8C_Mode2
Akt2	E8C_Mode2
Dnaja3	E8C_Mode2
Psap	E8C_Mode2
Ddx56	E8C_Mode2
Stxbp2	E8C_Mode2
Rrnad1	E8C_Mode2
Thop1	E8C_Mode2
Ergic3	E8C_Mode2
Sod2	E8C_Mode2
Vars	E8C_Mode2
Zfp775	E8C_Mode2
Bcl2l1	E8C_Mode2
1700008O03Rik	E8C_Mode2
Pttg1ip	E8C_Mode2
Kif19a	E8C_Mode2
Phlda2	E8C_Mode2
Thg1l	E8C_Mode2
Card14	E8C_Mode2
Elof1	E8C_Mode2
Atp6v0e	E8C_Mode2
Sqstm1	E8C_Mode2
Rxra	E8C_Mode2
Tnfaip1	E8C_Mode2
Mybl2	E8C_Mode2
Rrp7a	E8C_Mode2
Fis1	E8C_Mode2
Atp6ap1	E8C_Mode2
Tysnd1	E8C_Mode2
Polm	E8C_Mode2
Mrps24	E8C_Mode2
Srebf1	E8C_Mode2
Tmem94	E8C_Mode2
Eral1	E8C_Mode2
Dcaf4	E8C_Mode2
Fam193b	E8C_Mode2
Pitx1	E8C_Mode2
Ptdss1	E8C_Mode2
Fastkd3	E8C_Mode2
Slc30a5	E8C_Mode2
Comtd1	E8C_Mode2
Oxnad1	E8C_Mode2
Lats2	E8C_Mode2
Elp3	E8C_Mode2
Haus4	E8C_Mode2
Derl1	E8C_Mode2
Mtbp	E8C_Mode2
Tef	E8C_Mode2
Parvb	E8C_Mode2
Anks3	E8C_Mode2
Tymp	E8C_Mode2
Slc15a2	E8C_Mode2
Mis18a	E8C_Mode2
Amhr2	E8C_Mode2
Kcnk5	E8C_Mode2
Agap3	E8C_Mode2
Rhebl1	E8C_Mode2
Tnfrsf12a	E8C_Mode2
Pkmyt1	E8C_Mode2
Spsb3	E8C_Mode2
Adamts10	E8C_Mode2
Vps52	E8C_Mode2
Csnk2b	E8C_Mode2
Dynap	E8C_Mode2
Cidea	E8C_Mode2
Mrpl11	E8C_Mode2
Capn1	E8C_Mode2
Fermt3	E8C_Mode2
P4hb	E8C_Mode2
Mob2	E8C_Mode2
Wdr45b	E8C_Mode2
Dnmbp	E8C_Mode2
Dctn2	E8C_Mode2
Bet1l	E8C_Mode2
Chid1	E8C_Mode2
Tmc6	E8C_Mode2
Mcrip2	E8C_Mode2
Coa5	E8C_Mode2
Capn10	E8C_Mode2
Stk25	E8C_Mode2
Tmem63a	E8C_Mode2
Bpnt1	E8C_Mode2
Med27	E8C_Mode2
St6galnac6	E8C_Mode2
Smox	E8C_Mode2
Rab5if	E8C_Mode2
Nceh1	E8C_Mode2
Enho	E8C_Mode2
Ddost	E8C_Mode2
Trnau1ap	E8C_Mode2
Acot7	E8C_Mode2
Smarcd3	E8C_Mode2
Pex14	E8C_Mode2
Tas1r3	E8C_Mode2
Sdf4	E8C_Mode2
Tfip11	E8C_Mode2
Scarb2	E8C_Mode2
Aacs	E8C_Mode2
Snx8	E8C_Mode2
Bcl7b	E8C_Mode2
Ssc4d	E8C_Mode2
Spacdr	E8C_Mode2
Slc6a13	E8C_Mode2
Mtmr14	E8C_Mode2
Idh2	E8C_Mode2
Mylpf	E8C_Mode2
Ppme1	E8C_Mode2
Bckdk	E8C_Mode2
Pim2	E8C_Mode2
Timm17b	E8C_Mode2
Porcn	E8C_Mode2
Fam3a	E8C_Mode2
Gpat4	E8C_Mode2
Smad1	E8C_Mode2
Tecr	E8C_Mode2
Zdhhc7	E8C_Mode2
Taf1c	E8C_Mode2
Cog8	E8C_Mode2
St3gal4	E8C_Mode2
Mpi	E8C_Mode2
Ctsh	E8C_Mode2
Crtap	E8C_Mode2
Srprb	E8C_Mode2
Aste1	E8C_Mode2
Tpcn1	E8C_Mode2
Fkbp1a	E8C_Mode2
Apmap	E8C_Mode2
Tmem131l	E8C_Mode2
Ppp1r16a	E8C_Mode2
Tesk2	E8C_Mode2
Flvcr2	E8C_Mode2
Gulo	E8C_Mode2
Mad2l1bp	E8C_Mode2
Zyg11a	E8C_Mode2
Grn	E8C_Mode2
Plvap	E8C_Mode2
Ankrd27	E8C_Mode2
Fam151a	E8C_Mode2
Dhcr24	E8C_Mode2
Rnf44	E8C_Mode2
Klhl35	E8C_Mode2
Cox18	E8C_Mode2
Gnptg	E8C_Mode2
Rubcn	E8C_Mode2
Ndufa3	E8C_Mode2
Cd99l2	E8C_Mode2
R3hdm4	E8C_Mode2
Fam214b	E8C_Mode2
Tmtc2	E8C_Mode2
Galt	E8C_Mode2
Sigmar1	E8C_Mode2
Rfxank	E8C_Mode2
Kctd1	E8C_Mode2
Edc4	E8C_Mode2
Btg1	E8C_Mode2
Eepd1	E8C_Mode2
Eipr1	E8C_Mode2
Cnep1r1	E8C_Mode2
Wdr62	E8C_Mode2
Grhl3	E8C_Mode2
Cyb561d2	E8C_Mode2
Hand1	E8C_Mode2
Actr1b	E8C_Mode2
Wdtc1	E8C_Mode2
Ptov1	E8C_Mode2
Ost4	E8C_Mode2
B3galnt2	E8C_Mode2
Foxk2	E8C_Mode2
Slc9a8	E8C_Mode2
Cdsn	E8C_Mode2
Rxrb	E8C_Mode2
Msantd3	E8C_Mode2
Wdr70	E8C_Mode2
Slc7a5	E8C_Mode2
Abhd13	E8C_Mode2
Plekha4	E8C_Mode2
N4bp2l1	E8C_Mode2
Cox6a1	E8C_Mode2
Phlda3	E8C_Mode2
Cox10	E8C_Mode2
Pelo	E8C_Mode2
Zmym6	E8C_Mode2
Gtpbp1	E8C_Mode2
Hirip3	E8C_Mode2
Exoc3l	E8C_Mode2
Tmem11	E8C_Mode2
0610009L18Rik	E8C_Mode2
Rtn4r	E8C_Mode2
Arf6	E8C_Mode2
Bod1	E8C_Mode2
Pard6b	E8C_Mode2
Coa4	E8C_Mode2
Shld1	E8C_Mode2
Slc25a26	E8C_Mode2
Wdr81	E8C_Mode2
2410002F23Rik	E8C_Mode2
Bdh1	E8C_Mode2
Wdr27	E8C_Mode2
Rexo1	E8C_Mode2
Crry-ps	E8C_Mode2
Cdca4	E8C_Mode2
Tmem72	E8C_Mode2
Entpd1	E8C_Mode2
Pskh1	E8C_Mode2
Mcat	E8C_Mode2
Slc35e4	E8C_Mode2
Zfp219	E8C_Mode2
Retreg2	E8C_Mode2
Zfp280b	E8C_Mode2
Suox	E8C_Mode2
Kcnk12	E8C_Mode2
C77080	E8C_Mode2
Ubald2	E8C_Mode2
Fgf4	E8C_Mode2
Arhgef39	E8C_Mode2
Kcnf1	E8C_Mode2
Fam229b	E8C_Mode2
Traf7	E8C_Mode2
Rab4b	E8C_Mode2
Ier2	E8C_Mode2
Grwd1	E8C_Mode2
Tyw1	E8C_Mode2
Ado	E8C_Mode2
Egln2	E8C_Mode2
Pirb	E8C_Mode2
Gckr	E8C_Mode2
Flot1	E8C_Mode2
Tmem219	E8C_Mode2
Nsl1	E8C_Mode2
Manbal	E8C_Mode2
Slc39a4	E8C_Mode2
Ap3s2	E8C_Mode2
Gpx1	E8C_Mode2
Gm11487	E8C_Mode2
Vps37b	E8C_Mode2
Omt2a	E8C_Mode2
Fbxl18	E8C_Mode2
Ecsit	E8C_Mode2
Ell	E8C_Mode2
Prss36	E8C_Mode2
Rmdn3	E8C_Mode2
Foxe1	E8C_Mode2
Eml3	E8C_Mode2
Lst1	E8C_Mode2
Dda1	E8C_Mode2
BC029722	E8C_Mode2
Serf2	E8C_Mode2
Gpx4	E8C_Mode2
Selenoh	E8C_Mode2
Tmem203	E8C_Mode2
Hmga1b	E8C_Mode2
Gm12790	E8C_Mode2
Tomt	E8C_Mode2
A130010J15Rik	E8C_Mode2
Gm13929	E8C_Mode2
Gm5913	E8C_Mode2
Gm13332	E8C_Mode2
Tnfsf13	E8C_Mode2
Gm3756	E8C_Mode2
Gm21811	E8C_Mode2
2900076A07Rik	E8C_Mode2
E030030I06Rik	E8C_Mode2
Snhg8	E8C_Mode2
Cldn25	E8C_Mode2
Gm45598	E8C_Mode2
Gpx4-ps2	E8C_Mode2
Gm8016	E8C_Mode2
Gm6190	E8C_Mode2
Gm6740	E8C_Mode2
Gm9390	E8C_Mode2
Gm25679	E8C_Mode2
Rnu1a1	E8C_Mode2
Sdhd	E8C_Mode3
Chmp1a	E8C_Mode3
Kctd10	E8C_Mode3
Lman2l	E8C_Mode3
Itgb7	E8C_Mode3
Slc19a1	E8C_Mode3
Mrpl10	E8C_Mode3
Trmt1	E8C_Mode3
Emd	E8C_Mode3
Smg9	E8C_Mode3
Pdcd2l	E8C_Mode3
Qtrt1	E8C_Mode3
Apoe	E8C_Mode3
Mrpl4	E8C_Mode3
Pex19	E8C_Mode3
Slc25a1	E8C_Mode3
Lin7b	E8C_Mode3
Prcc	E8C_Mode3
Fxyd4	E8C_Mode3
Bud23	E8C_Mode3
Htra1	E8C_Mode3
Upk1a	E8C_Mode3
Elovl1	E8C_Mode3
Aprt	E8C_Mode3
Cnp	E8C_Mode3
Ddah2	E8C_Mode3
Stx1a	E8C_Mode3
Prrg2	E8C_Mode3
Gprc5b	E8C_Mode3
Ube2g2	E8C_Mode3
Kdsr	E8C_Mode3
Pigyl	E8C_Mode3
Med15	E8C_Mode3
Sh3bp5l	E8C_Mode3
Chrne	E8C_Mode3
Med22	E8C_Mode3
Nt5c3b	E8C_Mode3
Coa3	E8C_Mode3
Rpain	E8C_Mode3
Ccdc12	E8C_Mode3
Serinc1	E8C_Mode3
Rhobtb1	E8C_Mode3
Znhit3	E8C_Mode3
Llgl1	E8C_Mode3
Slc9a3r1	E8C_Mode3
Blmh	E8C_Mode3
Nme2	E8C_Mode3
Kif26a	E8C_Mode3
Nisch	E8C_Mode3
Dmtn	E8C_Mode3
Spry2	E8C_Mode3
Ajuba	E8C_Mode3
Nudt16l1	E8C_Mode3
Hgh1	E8C_Mode3
Arsa	E8C_Mode3
Ap2m1	E8C_Mode3
Kansl2	E8C_Mode3
Cdkn1a	E8C_Mode3
Get1	E8C_Mode3
Ogfod2	E8C_Mode3
Hcfc1r1	E8C_Mode3
Ppil1	E8C_Mode3
Ring1	E8C_Mode3
Slc39a7	E8C_Mode3
Apom	E8C_Mode3
Cxxc1	E8C_Mode3
Sac3d1	E8C_Mode3
Mus81	E8C_Mode3
Lrrc45	E8C_Mode3
Kcnip2	E8C_Mode3
Actr1a	E8C_Mode3
Itga7	E8C_Mode3
Chmp6	E8C_Mode3
Zfp511	E8C_Mode3
Cant1	E8C_Mode3
Prps2	E8C_Mode3
Csrp1	E8C_Mode3
Rab29	E8C_Mode3
Tagln2	E8C_Mode3
Ntmt1	E8C_Mode3
Psd4	E8C_Mode3
Frmd5	E8C_Mode3
Gfra4	E8C_Mode3
Rpusd2	E8C_Mode3
Cdk5rap1	E8C_Mode3
Fam210b	E8C_Mode3
Eif6	E8C_Mode3
Serp1	E8C_Mode3
Adam15	E8C_Mode3
Hcn3	E8C_Mode3
Lamtor2	E8C_Mode3
Sema4a	E8C_Mode3
Pigo	E8C_Mode3
Creb3	E8C_Mode3
Mrpl37	E8C_Mode3
Lypla2	E8C_Mode3
Urod	E8C_Mode3
Tspan1	E8C_Mode3
Slc66a1	E8C_Mode3
Pink1	E8C_Mode3
Meaf6	E8C_Mode3
Xrcc2	E8C_Mode3
Ccnl2	E8C_Mode3
Khk	E8C_Mode3
Slc35f6	E8C_Mode3
Gtf2h3	E8C_Mode3
Bcl7a	E8C_Mode3
Mcm7	E8C_Mode3
Plxna4	E8C_Mode3
Qpctl	E8C_Mode3
Mrps11	E8C_Mode3
Gga2	E8C_Mode3
Ndufb11	E8C_Mode3
Abcd1	E8C_Mode3
Cdyl2	E8C_Mode3
Usb1	E8C_Mode3
Mpzl2	E8C_Mode3
Tmed1	E8C_Mode3
Polr2m	E8C_Mode3
Csk	E8C_Mode3
Flcn	E8C_Mode3
Ankrd54	E8C_Mode3
Ppip5k1	E8C_Mode3
Arhgef5	E8C_Mode3
Spr	E8C_Mode3
Emid1	E8C_Mode3
Irf2bpl	E8C_Mode3
Fam53c	E8C_Mode3
Asb16	E8C_Mode3
Pip5k1c	E8C_Mode3
Eef2k	E8C_Mode3
Sppl2b	E8C_Mode3
Oaz1	E8C_Mode3
Plekhj1	E8C_Mode3
Tsen34	E8C_Mode3
Wdr18	E8C_Mode3
Pim3	E8C_Mode3
Mettl25	E8C_Mode3
Sapcd1	E8C_Mode3
Aaas	E8C_Mode3
Hgsnat	E8C_Mode3
Ldlrap1	E8C_Mode3
Fam53a	E8C_Mode3
Ctbp1	E8C_Mode3
Icam1	E8C_Mode3
Cnnm4	E8C_Mode3
Tedc1	E8C_Mode3
H2-DMb2	E8C_Mode3
Nek5	E8C_Mode3
Chchd5	E8C_Mode3
Ormdl3	E8C_Mode3
Trpm4	E8C_Mode3
Rras	E8C_Mode3
Ensa	E8C_Mode3
Arfrp1	E8C_Mode3
Vill	E8C_Mode3
Anpep	E8C_Mode3
Echdc3	E8C_Mode3
Tgfb2	E8C_Mode3
Pcsk1n	E8C_Mode3
Igfbp2	E8C_Mode3
Zc3h10	E8C_Mode3
Neurl2	E8C_Mode3
Mettl27	E8C_Mode3
Eps8l3	E8C_Mode3
Nkx6-2	E8C_Mode3
Fbxo2	E8C_Mode3
Cd2bp2	E8C_Mode3
Adprs	E8C_Mode3
Tuba1c	E8C_Mode3
Rhbdl2	E8C_Mode3
Cep68	E8C_Mode3
Mab21l3	E8C_Mode3
Alkbh2	E8C_Mode3
9930104L06Rik	E8C_Mode3
Cirbp	E8C_Mode3
Med26	E8C_Mode3
Snx12	E8C_Mode3
Zfp526	E8C_Mode3
Cltb	E8C_Mode3
Akap10	E8C_Mode3
Pygo2	E8C_Mode3
Rtbdn	E8C_Mode3
Pkd1l3	E8C_Mode3
Rnf24	E8C_Mode3
Urgcp	E8C_Mode3
H2ax	E8C_Mode3
Idnk	E8C_Mode3
Tcf19	E8C_Mode3
Maml1	E8C_Mode3
Ankrd37	E8C_Mode3
Jagn1	E8C_Mode3
Tubgcp6	E8C_Mode3
Cdc42se2	E8C_Mode3
Junb	E8C_Mode3
Ndfip2	E8C_Mode3
Nudcd3	E8C_Mode3
Ndst1	E8C_Mode3
Vmac	E8C_Mode3
Ubl7	E8C_Mode3
Rnf181	E8C_Mode3
Ilrun	E8C_Mode3
Mcm9	E8C_Mode3
Nrg2	E8C_Mode3
Gm8894	E8C_Mode3
Stk19	E8C_Mode3
Exosc5	E8C_Mode3
Slc38a10	E8C_Mode3
Phf5a	E8C_Mode3
H2ac4	E8C_Mode3
Atp5g2	E8C_Mode3
Ethe1	E8C_Mode3
Plekhd1	E8C_Mode3
Blcap	E8C_Mode3
Noto	E8C_Mode3
Tmem167b	E8C_Mode3
Cry2	E8C_Mode3
Gm128	E8C_Mode3
H2ac6	E8C_Mode3
H2ac11	E8C_Mode3
H2ac22	E8C_Mode3
H3c3	E8C_Mode3
Slc17a7	E8C_Mode3
Aurkc	E8C_Mode3
Fthl17f	E8C_Mode3
Slc39a2	E8C_Mode3
Nudt11	E8C_Mode3
Gm23946	E8C_Mode3
Tm2d3	E8C_Mode3
Gm12463	E8C_Mode3
Gm13337	E8C_Mode3
Gm11449	E8C_Mode3
Sycn	E8C_Mode3
Gm16001	E8C_Mode3
Slc13a2os	E8C_Mode3
Gm12315	E8C_Mode3
C2cd4b	E8C_Mode3
Hspa1a	E8C_Mode3
Med20	E8C_Mode3
Rpl41	E8C_Mode3
Gm2042	E8C_Mode3
E230013L22Rik	E8C_Mode3
Gm5279	E8C_Mode3
Gm9449	E8C_Mode3
B230311B06Rik	E8C_Mode3
Gm39302	E8C_Mode3
8430430B14Rik	E8C_Mode3
Gm8717	E8C_Mode3
Gm24950	E8C_Mode3
Brat1	E8C_Mode3
Btbd17	E8C_Mode3
Sez6	E8C_Mode3
Car4	E8C_Mode3
Hoxa10	E8C_Mode3
Sema6b	E8C_Mode3
Aif1l	E8C_Mode3
Bcap31	E8C_Mode3
Bbc3	E8C_Mode3
Ncan	E8C_Mode3
Nr2f6	E8C_Mode3
Adprh	E8C_Mode3
Elf3	E8C_Mode3
Tbc1d8	E8C_Mode3
Car11	E8C_Mode3
Hck	E8C_Mode3
Ier3	E8C_Mode3
Dnase2a	E8C_Mode3
Gm38426	E8C_Mode3
Ppfia3	E8C_Mode3
Chn2	E8C_Mode3
Plod3	E8C_Mode3
Syt5	E8C_Mode3
Cstb	E8C_Mode3
Plekha8	E8C_Mode3
Pafah1b3	E8C_Mode3
Ube2m	E8C_Mode3
Bloc1s6	E8C_Mode3
Trap1	E8C_Mode3
Dhx34	E8C_Mode3
Zbtb32	E8C_Mode3
Tfpt	E8C_Mode3
Neurl1a	E8C_Mode3
Abhd1	E8C_Mode3
Nf2	E8C_Mode3
Aldh3a2	E8C_Mode3
Ifi35	E8C_Mode3
Adssl1	E8C_Mode3
Wnt8a	E8C_Mode3
Slc41a1	E8C_Mode3
Chfr	E8C_Mode3
Trabd	E8C_Mode3
Abo	E8C_Mode3
Bola1	E8C_Mode3
Fcgr1	E8C_Mode3
Chdh	E8C_Mode3
Mapkapk2	E8C_Mode3
Plcg1	E8C_Mode3
Vtn	E8C_Mode3
Cd40	E8C_Mode3
Wfdc2	E8C_Mode3
Med1	E8C_Mode3
Il12rb2	E8C_Mode3
Slc2a4	E8C_Mode3
Pnpo	E8C_Mode3
Ndel1	E8C_Mode3
Tmem129	E8C_Mode3
Ddx39b	E8C_Mode3
Clvs2	E8C_Mode3
Smpd2	E8C_Mode3
Cdk1	E8C_Mode3
Epb41l2	E8C_Mode3
Cfap54	E8C_Mode3
Ntn4	E8C_Mode3
Adcy1	E8C_Mode3
Apob	E8C_Mode3
Cmpk2	E8C_Mode3
Grhl1	E8C_Mode3
Sh3yl1	E8C_Mode3
Tcam1	E8C_Mode3
Xylt2	E8C_Mode3
Cfap52	E8C_Mode3
Stat5b	E8C_Mode3
Npas3	E8C_Mode3
Dhrs7	E8C_Mode3
Pigh	E8C_Mode3
Otub2	E8C_Mode3
Abcd4	E8C_Mode3
Fos	E8C_Mode3
Klc1	E8C_Mode3
Barx1	E8C_Mode3
Zfp346	E8C_Mode3
Mxd3	E8C_Mode3
Nkd2	E8C_Mode3
Poc5	E8C_Mode3
Ngly1	E8C_Mode3
Ppif	E8C_Mode3
Rgcc	E8C_Mode3
Tgds	E8C_Mode3
Sema5a	E8C_Mode3
Rida	E8C_Mode3
L3mbtl2	E8C_Mode3
Pmm1	E8C_Mode3
Gfus	E8C_Mode3
Ly6f	E8C_Mode3
Drd3	E8C_Mode3
Lrch3	E8C_Mode3
Fstl1	E8C_Mode3
Ets2	E8C_Mode3
Adcy6	E8C_Mode3
Igfbp6	E8C_Mode3
Trip6	E8C_Mode3
Tnfrsf21	E8C_Mode3
Aars2	E8C_Mode3
Kif6	E8C_Mode3
Cpne5	E8C_Mode3
Cacna1h	E8C_Mode3
Mcfd2	E8C_Mode3
Zfp523	E8C_Mode3
Mep1b	E8C_Mode3
Cd5	E8C_Mode3
Rtn3	E8C_Mode3
Rcl1	E8C_Mode3
Rps6kb2	E8C_Mode3
Pacs1	E8C_Mode3
Gsto2	E8C_Mode3
Cbr2	E8C_Mode3
Slc16a3	E8C_Mode3
Adpgk	E8C_Mode3
Limd1	E8C_Mode3
Padi1	E8C_Mode3
Psmd13	E8C_Mode3
Ifitm1	E8C_Mode3
Gusb	E8C_Mode3
Clec3b	E8C_Mode3
Iscu	E8C_Mode3
Gria4	E8C_Mode3
Slco5a1	E8C_Mode3
Inpp1	E8C_Mode3
Cnot9	E8C_Mode3
Ctdsp1	E8C_Mode3
Dnpep	E8C_Mode3
Stk11ip	E8C_Mode3
2810459M11Rik	E8C_Mode3
Ecel1	E8C_Mode3
Kif5c	E8C_Mode3
Fibcd1	E8C_Mode3
Hoxd8	E8C_Mode3
Tyro3	E8C_Mode3
Dusp2	E8C_Mode3
Lpin3	E8C_Mode3
Cst9	E8C_Mode3
Sdcbp2	E8C_Mode3
Pdrg1	E8C_Mode3
Schip1	E8C_Mode3
Rrh	E8C_Mode3
Efna4	E8C_Mode3
Pear1	E8C_Mode3
Wls	E8C_Mode3
Coro2a	E8C_Mode3
Gba2	E8C_Mode3
Hmgcl	E8C_Mode3
Ak2	E8C_Mode3
Smpdl3b	E8C_Mode3
Kcnab2	E8C_Mode3
Abcb1b	E8C_Mode3
Atad3a	E8C_Mode3
Ppp2r2c	E8C_Mode3
Fosl2	E8C_Mode3
Cgref1	E8C_Mode3
Mapre3	E8C_Mode3
Slc10a6	E8C_Mode3
Asphd2	E8C_Mode3
Ccng2	E8C_Mode3
Hpd	E8C_Mode3
Rhof	E8C_Mode3
Srsf9	E8C_Mode3
Cdx2	E8C_Mode3
Flt1	E8C_Mode3
Tpk1	E8C_Mode3
Gpnmb	E8C_Mode3
Ccdc184	E8C_Mode3
Clec2h	E8C_Mode3
Zfp606	E8C_Mode3
Plin1	E8C_Mode3
Tmc5	E8C_Mode3
Maz	E8C_Mode3
Ppp4c	E8C_Mode3
Tub	E8C_Mode3
Cttn	E8C_Mode3
F8	E8C_Mode3
Rasa3	E8C_Mode3
Thsd1	E8C_Mode3
Slc25a15	E8C_Mode3
Adrb3	E8C_Mode3
Plekha2	E8C_Mode3
Snx20	E8C_Mode3
Txnl4b	E8C_Mode3
Nudt7	E8C_Mode3
Mmp15	E8C_Mode3
Emc8	E8C_Mode3
Necab2	E8C_Mode3
Smpd3	E8C_Mode3
Cyb5b	E8C_Mode3
Jam3	E8C_Mode3
Nectin1	E8C_Mode3
Ubash3b	E8C_Mode3
Barx2	E8C_Mode3
Slc37a4	E8C_Mode3
Man2c1	E8C_Mode3
Gclc	E8C_Mode3
Trak1	E8C_Mode3
Acpp	E8C_Mode3
Mansc1	E8C_Mode3
Gtf3c1	E8C_Mode3
Pdxk	E8C_Mode3
Gm7879	E8C_Mode3
Mgll	E8C_Mode3
Tpsg1	E8C_Mode3
Ipo13	E8C_Mode3
Syce1l	E8C_Mode3
Fcsk	E8C_Mode3
Gadd45gip1	E8C_Mode3
Engase	E8C_Mode3
Zdhhc15	E8C_Mode3
Hsdl1	E8C_Mode3
Chchd4	E8C_Mode3
Exosc4	E8C_Mode3
Tbc1d10a	E8C_Mode3
Dhrs11	E8C_Mode3
Scn10a	E8C_Mode3
Eva1a	E8C_Mode3
Neil2	E8C_Mode3
Plekhh3	E8C_Mode3
Arl6ip5	E8C_Mode3
Lsm7	E8C_Mode3
Mid1	E8C_Mode3
Haus8	E8C_Mode3
Gc	E8C_Mode3
Wdr20rt	E8C_Mode3
Grhpr	E8C_Mode3
Abca7	E8C_Mode3
Misp	E8C_Mode3
Cerk	E8C_Mode3
Gramd4	E8C_Mode3
Ripor2	E8C_Mode3
Slc9a3	E8C_Mode3
Agr3	E8C_Mode3
Abt1	E8C_Mode3
Sh3tc1	E8C_Mode3
Ndrg4	E8C_Mode3
Atp13a2	E8C_Mode3
Zscan12	E8C_Mode3
Cox6b1	E8C_Mode3
Nxt1	E8C_Mode3
Clic4	E8C_Mode3
Ttc13	E8C_Mode3
Rims2	E8C_Mode3
Slc22a20	E8C_Mode3
Bicd2	E8C_Mode3
Rara	E8C_Mode3
Igsf8	E8C_Mode3
Sobp	E8C_Mode3
Ovca2	E8C_Mode3
Snx10	E8C_Mode3
Uqcrfs1	E8C_Mode3
Nos1ap	E8C_Mode3
Pcid2	E8C_Mode3
Lpar1	E8C_Mode3
Ttll6	E8C_Mode3
Gabpb2	E8C_Mode3
Rccd1	E8C_Mode3
Pdk2	E8C_Mode3
Bloc1s5	E8C_Mode3
Bmp6	E8C_Mode3
Eme1	E8C_Mode3
Stim2	E8C_Mode3
Zdhhc1	E8C_Mode3
Atp6v0e2	E8C_Mode3
Batf2	E8C_Mode3
Slc26a11	E8C_Mode3
Bahd1	E8C_Mode3
Bmf	E8C_Mode3
Mars1	E8C_Mode3
Abhd11	E8C_Mode3
Plppr2	E8C_Mode3
Rcsd1	E8C_Mode3
C1qtnf4	E8C_Mode3
Wdr25	E8C_Mode3
Rcc2	E8C_Mode3
Trim62	E8C_Mode3
Ramp3	E8C_Mode3
Fzd7	E8C_Mode3
Prkd2	E8C_Mode3
Piezo2	E8C_Mode3
Prelp	E8C_Mode3
Sdk2	E8C_Mode3
Gcn1	E8C_Mode3
Kif21b	E8C_Mode3
Pgm5	E8C_Mode3
Foxn4	E8C_Mode3
Acacb	E8C_Mode3
Kank3	E8C_Mode3
Abhd14a	E8C_Mode3
Mrtfa	E8C_Mode3
Gjb5	E8C_Mode3
Nfkbil1	E8C_Mode3
Map2k3os	E8C_Mode3
Npl	E8C_Mode3
Tmem186	E8C_Mode3
Fbxl7	E8C_Mode3
Adamts3	E8C_Mode3
Dpy19l3	E8C_Mode3
Pde12	E8C_Mode3
Gpr146	E8C_Mode3
Rin3	E8C_Mode3
Cnpy1	E8C_Mode3
Tst	E8C_Mode3
Prrt3	E8C_Mode3
Lrfn4	E8C_Mode3
Tmem268	E8C_Mode3
Rps4l-ps	E8C_Mode3
Pramel24	E8C_Mode3
B3gntl1	E8C_Mode3
Vwa5b2	E8C_Mode3
Pkd1l1	E8C_Mode3
Gm5424	E8C_Mode3
Gchfr	E8C_Mode3
Ckap4	E8C_Mode3
Tshz1	E8C_Mode3
Xxylt1	E8C_Mode3
Zfp30	E8C_Mode3
Mroh7	E8C_Mode3
Zc3hav1l	E8C_Mode3
Gp5	E8C_Mode3
Cyb5r2	E8C_Mode3
Nwd1	E8C_Mode3
[truncated: 2,985 more rows]

## Sheet: morula
morula stage
gene_symbol	mode
Scmh1	Mor_Mode1
Rarg	Mor_Mode1
Tnk1	Mor_Mode1
Ubl3	Mor_Mode1
Slc9a3r2	Mor_Mode1
Keap1	Mor_Mode1
Csnk1g2	Mor_Mode1
Insig2	Mor_Mode1
Aplp1	Mor_Mode1
Cabp7	Mor_Mode1
Tfcp2	Mor_Mode1
Cilk1	Mor_Mode1
Exoc3l2	Mor_Mode1
Git1	Mor_Mode1
Ptprs	Mor_Mode1
B4galnt2	Mor_Mode1
Pigl	Mor_Mode1
Hnrnpl	Mor_Mode1
Adamtsl4	Mor_Mode1
Lrrc27	Mor_Mode1
Arrb1	Mor_Mode1
Noxo1	Mor_Mode1
Hint3	Mor_Mode1
Popdc3	Mor_Mode1
Rhobtb1	Mor_Mode1
Hcn2	Mor_Mode1
Gfpt2	Mor_Mode1
Hormad2	Mor_Mode1
Smtn	Mor_Mode1
Cenpo	Mor_Mode1
Traf3	Mor_Mode1
Adcy2	Mor_Mode1
Smad5	Mor_Mode1
Osr2	Mor_Mode1
Emp2	Mor_Mode1
Atp5o	Mor_Mode1
Ifngr2	Mor_Mode1
Faim2	Mor_Mode1
Slc26a6	Mor_Mode1
Xdh	Mor_Mode1
Prrc1	Mor_Mode1
Cyb5a	Mor_Mode1
Tmem216	Mor_Mode1
Pola2	Mor_Mode1
Tmem134	Mor_Mode1
Pik3ap1	Mor_Mode1
Gsto2	Mor_Mode1
Rnf165	Mor_Mode1
Lmntd2	Mor_Mode1
Tmem192	Mor_Mode1
Gusb	Mor_Mode1
Fbxl16	Mor_Mode1
Sord	Mor_Mode1
Stx16	Mor_Mode1
Mtfr1	Mor_Mode1
Celf3	Mor_Mode1
Stpg1	Mor_Mode1
Extl1	Mor_Mode1
Acap3	Mor_Mode1
Rab28	Mor_Mode1
Tbc1d14	Mor_Mode1
Cckar	Mor_Mode1
Arpc1a	Mor_Mode1
Slc13a1	Mor_Mode1
Mkrn1	Mor_Mode1
Frmd4b	Mor_Mode1
Dmwd	Mor_Mode1
Ttc23	Mor_Mode1
Cd22	Mor_Mode1
Plekhb1	Mor_Mode1
Fam53b	Mor_Mode1
Dctn6	Mor_Mode1
Amfr	Mor_Mode1
Adgrg1	Mor_Mode1
Cadm1	Mor_Mode1
Rpsa	Mor_Mode1
Aste1	Mor_Mode1
Alpk2	Mor_Mode1
Micall1	Mor_Mode1
Shf	Mor_Mode1
Crlf2	Mor_Mode1
Tpst1	Mor_Mode1
Emid1	Mor_Mode1
Ube2f	Mor_Mode1
Myo15b	Mor_Mode1
Pcnx4	Mor_Mode1
Nudt19	Mor_Mode1
Pkig	Mor_Mode1
1810055G02Rik	Mor_Mode1
Aamdc	Mor_Mode1
Selenoo	Mor_Mode1
Mgat5	Mor_Mode1
Ubac1	Mor_Mode1
Card11	Mor_Mode1
Eepd1	Mor_Mode1
Cenpt	Mor_Mode1
Xpnpep2	Mor_Mode1
Galnt6	Mor_Mode1
Htra4	Mor_Mode1
Fam222b	Mor_Mode1
Nmrk1	Mor_Mode1
Dusp8	Mor_Mode1
Ankrd13b	Mor_Mode1
Slc9b2	Mor_Mode1
Slc43a2	Mor_Mode1
Tctn1	Mor_Mode1
Tm6sf1	Mor_Mode1
Ost4	Mor_Mode1
Bpgm	Mor_Mode1
Sdk1	Mor_Mode1
Plpp6	Mor_Mode1
Pvr	Mor_Mode1
Camta2	Mor_Mode1
Sdk2	Mor_Mode1
D11Wsu47e	Mor_Mode1
Fam222a	Mor_Mode1
Elmod1	Mor_Mode1
Tmc7	Mor_Mode1
Stk40	Mor_Mode1
Rps2	Mor_Mode1
Pxt1	Mor_Mode1
Mtmr11	Mor_Mode1
Slc25a51	Mor_Mode1
Il17c	Mor_Mode1
Slc25a23	Mor_Mode1
Gpat2	Mor_Mode1
Spsb4	Mor_Mode1
Rpsa-ps10	Mor_Mode1
Mex3d	Mor_Mode1
Slc39a9	Mor_Mode1
Yjefn3	Mor_Mode1
C77080	Mor_Mode1
Ccdc126	Mor_Mode1
Phospho1	Mor_Mode1
Fhip1a	Mor_Mode1
H1f4	Mor_Mode1
Lins1	Mor_Mode1
A530021J07Rik	Mor_Mode1
Skida1	Mor_Mode1
Tle5	Mor_Mode1
Slain1	Mor_Mode1
Tubb2a	Mor_Mode1
Pirb	Mor_Mode1
Ppp2r5d	Mor_Mode1
Gm10076	Mor_Mode1
Mrps36	Mor_Mode1
Ap3b2	Mor_Mode1
Lrrc51	Mor_Mode1
Dhrs3	Mor_Mode1
Rps13-ps1	Mor_Mode1
Iqcf5	Mor_Mode1
Gm5786	Mor_Mode1
Rplp0	Mor_Mode1
Amn1	Mor_Mode1
Clec16a	Mor_Mode1
Flnc	Mor_Mode1
Gtsf1l	Mor_Mode1
Ceacam20	Mor_Mode1
Apcdd1	Mor_Mode1
Gm10433	Mor_Mode1
Slc22a13	Mor_Mode1
Mex3a	Mor_Mode1
Morrbid	Mor_Mode1
Ccdc162	Mor_Mode1
Pramel16	Mor_Mode1
Cisd3	Mor_Mode1
Gm14322	Mor_Mode1
Clec2l	Mor_Mode1
Gm11824	Mor_Mode1
Rps13-ps5	Mor_Mode1
Gm11249	Mor_Mode1
Ube2d-ps	Mor_Mode1
Gm15703	Mor_Mode1
Slc36a3os	Mor_Mode1
4921531C22Rik	Mor_Mode1
2410003L11Rik	Mor_Mode1
AI662270	Mor_Mode1
Gm2245	Mor_Mode1
Olfr456	Mor_Mode1
Rps2-ps10	Mor_Mode1
Kcnb2	Mor_Mode1
Smim40	Mor_Mode1
Rps2-ps6	Mor_Mode1
2500002B13Rik	Mor_Mode1
A930038B10Rik	Mor_Mode1
Platr5	Mor_Mode1
1700022N22Rik	Mor_Mode1
Gm9625	Mor_Mode1
Gm4526	Mor_Mode1
6030407O03Rik	Mor_Mode1
1700096K18Rik	Mor_Mode1
Gm5049	Mor_Mode1
Gm42517	Mor_Mode1
Gm7432	Mor_Mode1
Tincr	Mor_Mode1
Gm39307	Mor_Mode1
4930556J02Rik	Mor_Mode1
Gm32885	Mor_Mode1
Gm10865	Mor_Mode1
9030025P20Rik	Mor_Mode1
Gm6278	Mor_Mode1
Rpsa-ps7	Mor_Mode1
Gm30082	Mor_Mode1
Gm19466	Mor_Mode1
Gm25679	Mor_Mode1
Rnu1b1	Mor_Mode1
Septin1	Mor_Mode1
Gm4532	Mor_Mode1
Tubgcp3	Mor_Mode1
Snd1	Mor_Mode1
Npas1	Mor_Mode1
Ltbp2	Mor_Mode1
Mov10	Mor_Mode1
Eif2b5	Mor_Mode1
Syce2	Mor_Mode1
Tyr	Mor_Mode1
Cic	Mor_Mode1
Zfp592	Mor_Mode1
Ttc9b	Mor_Mode1
Mpo	Mor_Mode1
Mcu	Mor_Mode1
Cox4i2	Mor_Mode1
Zmynd10	Mor_Mode1
Tex14	Mor_Mode1
Igf2bp1	Mor_Mode1
Eya2	Mor_Mode1
Mafk	Mor_Mode1
Gdf9	Mor_Mode1
Gid4	Mor_Mode1
Ccl9	Mor_Mode1
D8Ertd738e	Mor_Mode1
Eif4ebp2	Mor_Mode1
Unc5b	Mor_Mode1
Phlda1	Mor_Mode1
Rhbdf1	Mor_Mode1
Cyfip2	Mor_Mode1
Fkbp1b	Mor_Mode1
Tcam1	Mor_Mode1
Polg2	Mor_Mode1
Clmn	Mor_Mode1
Chga	Mor_Mode1
Eci3	Mor_Mode1
1700001L19Rik	Mor_Mode1
Agtpbp1	Mor_Mode1
A230056J06Rik	Mor_Mode1
Slc7a8	Mor_Mode1
Golph3	Mor_Mode1
Adcy8	Mor_Mode1
Srebf2	Mor_Mode1
St3gal6	Mor_Mode1
Hgd	Mor_Mode1
Iqcb1	Mor_Mode1
App	Mor_Mode1
Smarcd1	Mor_Mode1
Scn8a	Mor_Mode1
Pcdhgc4	Mor_Mode1
Epas1	Mor_Mode1
Pde6a	Mor_Mode1
Atg2a	Mor_Mode1
Cnih2	Mor_Mode1
Pitx3	Mor_Mode1
Baiap2	Mor_Mode1
Ifitm1	Mor_Mode1
Phkg1	Mor_Mode1
Atrip	Mor_Mode1
Gm53191	Mor_Mode1
Hgs	Mor_Mode1
Higd2a	Mor_Mode1
Slc40a1	Mor_Mode1
Carf	Mor_Mode1
Cflar	Mor_Mode1
Mark1	Mor_Mode1
Cenpl	Mor_Mode1
Prkcq	Mor_Mode1
Gad2	Mor_Mode1
Tsc1	Mor_Mode1
Inpp5e	Mor_Mode1
Card9	Mor_Mode1
Chrna1	Mor_Mode1
Nop10	Mor_Mode1
Siglec1	Mor_Mode1
Crls1	Mor_Mode1
Abca4	Mor_Mode1
B4galt2	Mor_Mode1
Rnf11	Mor_Mode1
Pdpn	Mor_Mode1
Hivep3	Mor_Mode1
Nsun4	Mor_Mode1
Rnf19b	Mor_Mode1
Tekt2	Mor_Mode1
Epha10	Mor_Mode1
Mtf1	Mor_Mode1
Adgra3	Mor_Mode1
Sepsecs	Mor_Mode1
Slc34a2	Mor_Mode1
Scarb2	Mor_Mode1
Wdr66	Mor_Mode1
Pxmp2	Mor_Mode1
Rph3a	Mor_Mode1
Lrig1	Mor_Mode1
Zik1	Mor_Mode1
Pcsk6	Mor_Mode1
Crtc3	Mor_Mode1
Rhcg	Mor_Mode1
Polr3e	Mor_Mode1
Akip1	Mor_Mode1
Enox2	Mor_Mode1
Porcn	Mor_Mode1
Zfp275	Mor_Mode1
Gas6	Mor_Mode1
Myom2	Mor_Mode1
Ggn	Mor_Mode1
1700016D06Rik	Mor_Mode1
Tnpo2	Mor_Mode1
Arl2bp	Mor_Mode1
Wdr59	Mor_Mode1
Thy1	Mor_Mode1
Tle3	Mor_Mode1
Thsd4	Mor_Mode1
Isl2	Mor_Mode1
Stra6	Mor_Mode1
Kif9	Mor_Mode1
Oas1d	Mor_Mode1
Slc22a15	Mor_Mode1
Ptprm	Mor_Mode1
Ppip5k1	Mor_Mode1
Nat8f2	Mor_Mode1
BC034090	Mor_Mode1
Myrfl	Mor_Mode1
Sik3	Mor_Mode1
Faah	Mor_Mode1
Loxl2	Mor_Mode1
Rasl10a	Mor_Mode1
Tulp4	Mor_Mode1
Gbx2	Mor_Mode1
Zyg11b	Mor_Mode1
Mast4	Mor_Mode1
Nek11	Mor_Mode1
Lars2	Mor_Mode1
Arx	Mor_Mode1
Misp	Mor_Mode1
Leap2	Mor_Mode1
Cracd	Mor_Mode1
9530077C05Rik	Mor_Mode1
Arhgap26	Mor_Mode1
Cc2d1a	Mor_Mode1
Proser3	Mor_Mode1
Prodh2	Mor_Mode1
Pml	Mor_Mode1
Ndufc1	Mor_Mode1
Capn15	Mor_Mode1
Mfsd2b	Mor_Mode1
Fer1l5	Mor_Mode1
Tulp1	Mor_Mode1
Acp7	Mor_Mode1
Esyt3	Mor_Mode1
Ccdc92	Mor_Mode1
Aox4	Mor_Mode1
Socs7	Mor_Mode1
Polr2l	Mor_Mode1
Atf5	Mor_Mode1
Pakap	Mor_Mode1
Cables2	Mor_Mode1
Cpq	Mor_Mode1
Gipc2	Mor_Mode1
Dap	Mor_Mode1
Tekt5	Mor_Mode1
Daglb	Mor_Mode1
Foxk2	Mor_Mode1
Tnfsf10	Mor_Mode1
Batf2	Mor_Mode1
Spsb1	Mor_Mode1
Coq10a	Mor_Mode1
Ccdc40	Mor_Mode1
Ginm1	Mor_Mode1
Stat2	Mor_Mode1
Zfp704	Mor_Mode1
Plekha4	Mor_Mode1
Cstpp1	Mor_Mode1
Ggact	Mor_Mode1
Mapk1ip1	Mor_Mode1
Tram2	Mor_Mode1
1700069L16Rik	Mor_Mode1
Ctf1	Mor_Mode1
Ubash3a	Mor_Mode1
Immp1l	Mor_Mode1
Trim46	Mor_Mode1
1700019D03Rik	Mor_Mode1
Slc25a53	Mor_Mode1
Olfr71	Mor_Mode1
Hnf4aos	Mor_Mode1
Irgm1	Mor_Mode1
Atmin	Mor_Mode1
D930020B18Rik	Mor_Mode1
Rtbdn	Mor_Mode1
Ggnbp1	Mor_Mode1
Mmp12	Mor_Mode1
Sertad2	Mor_Mode1
Nlrc3	Mor_Mode1
Vwa3b	Mor_Mode1
Nudt6	Mor_Mode1
Ftl1	Mor_Mode1
Spata31d1a	Mor_Mode1
Foxd4	Mor_Mode1
Zfp786	Mor_Mode1
Mical3	Mor_Mode1
Wdcp	Mor_Mode1
Cox6b2	Mor_Mode1
Ppp6r1	Mor_Mode1
Mast1	Mor_Mode1
4732471J01Rik	Mor_Mode1
Ceacam10	Mor_Mode1
Parp4	Mor_Mode1
Trim65	Mor_Mode1
9130230L23Rik	Mor_Mode1
Pcnx3	Mor_Mode1
Gucy2g	Mor_Mode1
Aasdh	Mor_Mode1
Col8a2	Mor_Mode1
Gm6139	Mor_Mode1
Chst3	Mor_Mode1
Zfp746	Mor_Mode1
Unc13d	Mor_Mode1
Tspan7	Mor_Mode1
Zfp516	Mor_Mode1
Gckr	Mor_Mode1
Taok2	Mor_Mode1
4930473A02Rik	Mor_Mode1
Fhit	Mor_Mode1
Hipk2	Mor_Mode1
Ccdc62	Mor_Mode1
Slc2a7	Mor_Mode1
Gm4968	Mor_Mode1
Ftl1-ps2	Mor_Mode1
Ftl1-ps1	Mor_Mode1
Zfp398	Mor_Mode1
Mrpl42	Mor_Mode1
Kcnma1	Mor_Mode1
Sfxn4	Mor_Mode1
Cnnm2	Mor_Mode1
Platr26	Mor_Mode1
ND4	Mor_Mode1
Snord32a	Mor_Mode1
Myo1h	Mor_Mode1
Efcc1	Mor_Mode1
Duox2	Mor_Mode1
Gm8225	Mor_Mode1
Prdm6	Mor_Mode1
Atxn1l	Mor_Mode1
Speer4d	Mor_Mode1
Armc2	Mor_Mode1
1110002L01Rik	Mor_Mode1
5730507C01Rik	Mor_Mode1
AA792892	Mor_Mode1
1700066B19Rik	Mor_Mode1
Gm5921	Mor_Mode1
Apoc4	Mor_Mode1
Gm15417	Mor_Mode1
Mroh8	Mor_Mode1
Smim26	Mor_Mode1
Ctxn2	Mor_Mode1
Chst14	Mor_Mode1
Klhl41	Mor_Mode1
Gm24119	Mor_Mode1
Gm12184	Mor_Mode1
G6pc	Mor_Mode1
Vps25	Mor_Mode1
Prkcg	Mor_Mode1
Ccr5	Mor_Mode1
Prrt4	Mor_Mode1
2610203C22Rik	Mor_Mode1
Gm11951	Mor_Mode1
Cox20b	Mor_Mode1
Gm7860	Mor_Mode1
Gm11449	Mor_Mode1
Gm16459	Mor_Mode1
Gm11599	Mor_Mode1
Gm11732	Mor_Mode1
Gm16064	Mor_Mode1
C530005A16Rik	Mor_Mode1
Oip5os1	Mor_Mode1
Zfp703	Mor_Mode1
Kank4os	Mor_Mode1
Gm12091	Mor_Mode1
Gm12315	Mor_Mode1
Gm2788	Mor_Mode1
Gm8817	Mor_Mode1
Etaa1os	Mor_Mode1
Kif16bos	Mor_Mode1
Gm16062	Mor_Mode1
Gm13203	Mor_Mode1
Gm9013	Mor_Mode1
Platr27	Mor_Mode1
Gm10177	Mor_Mode1
Gm6576	Mor_Mode1
Vmn2r63	Mor_Mode1
Samd15	Mor_Mode1
Cyp4f17	Mor_Mode1
Gm17026	Mor_Mode1
Zfp963	Mor_Mode1
Mir5128	Mor_Mode1
Ppp2r3d	Mor_Mode1
S100a2	Mor_Mode1
Gm14325	Mor_Mode1
Gm21092	Mor_Mode1
Gm12624	Mor_Mode1
Gm26760	Mor_Mode1
Gm26876	Mor_Mode1
1110019D14Rik	Mor_Mode1
4930505N22Rik	Mor_Mode1
4930593A02Rik	Mor_Mode1
Gm26868	Mor_Mode1
1700120C14Rik	Mor_Mode1
1600010M07Rik	Mor_Mode1
Tigd5	Mor_Mode1
5033403H07Rik	Mor_Mode1
Gm19583	Mor_Mode1
Gm6266	Mor_Mode1
Gm31108	Mor_Mode1
Gm29683	Mor_Mode1
Gm35339	Mor_Mode1
Samd4b	Mor_Mode1
BC024386	Mor_Mode1
Gm7151	Mor_Mode1
Gm29773	Mor_Mode1
Gm3953	Mor_Mode1
Pbld1	Mor_Mode1
Gm6190	Mor_Mode1
Gm7143	Mor_Mode1
Galr3	Mor_Mode1
1700047E10Rik	Mor_Mode1
4930527F14Rik	Mor_Mode1
Bc1	Mor_Mode1
Gm2792	Mor_Mode1
Gm17879	Mor_Mode1
Gm18736	Mor_Mode1
6330415G19Rik	Mor_Mode1
4833438C02Rik	Mor_Mode1
Gm23402	Mor_Mode1
Gm23143	Mor_Mode1
Hddc2	Mor_Mode2
Raf1	Mor_Mode2
Ssr4	Mor_Mode2
Sult2b1	Mor_Mode2
Gm5897	Mor_Mode2
Btbd2	Mor_Mode2
Stat5a	Mor_Mode2
Kifc2	Mor_Mode2
Stxbp2	Mor_Mode2
Rasa4	Mor_Mode2
Tomm40l	Mor_Mode2
Gpr108	Mor_Mode2
Prss16	Mor_Mode2
Fam131c	Mor_Mode2
Susd2	Mor_Mode2
Neurl1a	Mor_Mode2
Rbm14	Mor_Mode2
Fgfrl1	Mor_Mode2
Elk1	Mor_Mode2
Kif19a	Mor_Mode2
Tmem115	Mor_Mode2
Pigyl	Mor_Mode2
Slc25a41	Mor_Mode2
Gltp	Mor_Mode2
Slc41a1	Mor_Mode2
Pea15a	Mor_Mode2
Npdc1	Mor_Mode2
Pigt	Mor_Mode2
Wfdc2	Mor_Mode2
Myo1c	Mor_Mode2
Elp5	Mor_Mode2
Cxcl16	Mor_Mode2
Fis1	Mor_Mode2
Plod1	Mor_Mode2
Ccdc12	Mor_Mode2
Ptprk	Mor_Mode2
Uqcr11	Mor_Mode2
Tmbim4	Mor_Mode2
Nxn	Mor_Mode2
Nr1d1	Mor_Mode2
Shc3	Mor_Mode2
B4galt7	Mor_Mode2
Rhobtb2	Mor_Mode2
Syngr1	Mor_Mode2
Dnal4	Mor_Mode2
Txndc11	Mor_Mode2
P3h3	Mor_Mode2
Mcfd2	Mor_Mode2
Bnip1	Mor_Mode2
Ltb	Mor_Mode2
Cst6	Mor_Mode2
Slc29a2	Mor_Mode2
Cpt1a	Mor_Mode2
Mrpl11	Mor_Mode2
Esrra	Mor_Mode2
Casp7	Mor_Mode2
Fgd1	Mor_Mode2
Esyt1	Mor_Mode2
Sirt3	Mor_Mode2
Ankzf1	Mor_Mode2
Stk16	Mor_Mode2
Rnpepl1	Mor_Mode2
Slc35f5	Mor_Mode2
Eif2d	Mor_Mode2
St6galnac6	Mor_Mode2
Eng	Mor_Mode2
Lpcat4	Mor_Mode2
Ext2	Mor_Mode2
Mapk8ip1	Mor_Mode2
Ivd	Mor_Mode2
Rab22a	Mor_Mode2
Mmp24	Mor_Mode2
Ndufb5	Mor_Mode2
Wwtr1	Mor_Mode2
Pfn2	Mor_Mode2
Ssr3	Mor_Mode2
Vangl1	Mor_Mode2
Tmem144	Mor_Mode2
Hadh	Mor_Mode2
Efna3	Mor_Mode2
Adam15	Mor_Mode2
Cks1b	Mor_Mode2
Acp6	Mor_Mode2
Dmac1	Mor_Mode2
Aptx	Mor_Mode2
Cdkn2c	Mor_Mode2
Mutyh	Mor_Mode2
Cfap57	Mor_Mode2
Ccdc28b	Mor_Mode2
Phc2	Mor_Mode2
Map3k6	Mor_Mode2
Tmub1	Mor_Mode2
Fastk	Mor_Mode2
Masp2	Mor_Mode2
Gnb1	Mor_Mode2
Mrpl20	Mor_Mode2
Cenpa	Mor_Mode2
Rhof	Mor_Mode2
Tmem116	Mor_Mode2
Rita1	Mor_Mode2
Cpsf4	Mor_Mode2
Spacdr	Mor_Mode2
Pradc1	Mor_Mode2
Slc6a13	Mor_Mode2
Tead4	Mor_Mode2
Bckdk	Mor_Mode2
Lamtor1	Mor_Mode2
Tmem159	Mor_Mode2
Fgf3	Mor_Mode2
Plp2	Mor_Mode2
Abcd1	Mor_Mode2
Col4a2	Mor_Mode2
Dusp4	Mor_Mode2
Ikbkb	Mor_Mode2
Crispld2	Mor_Mode2
Klhl36	Mor_Mode2
Ntpcr	Mor_Mode2
Pbx4	Mor_Mode2
Atp13a1	Mor_Mode2
Pla2g15	Mor_Mode2
Panx1	Mor_Mode2
Alg9	Mor_Mode2
2310030G06Rik	Mor_Mode2
Ooep	Mor_Mode2
Gsta4	Mor_Mode2
Elovl5	Mor_Mode2
Nme6	Mor_Mode2
Scap	Mor_Mode2
Gorasp1	Mor_Mode2
Rims3	Mor_Mode2
Rasgrp2	Mor_Mode2
Mgll	Mor_Mode2
Tpsg1	Mor_Mode2
AA467197	Mor_Mode2
Kctd17	Mor_Mode2
Fntb	Mor_Mode2
Alg3	Mor_Mode2
Foxh1	Mor_Mode2
Evpl	Mor_Mode2
Fam53c	Mor_Mode2
Plcg2	Mor_Mode2
Zyg11a	Mor_Mode2
Acot11	Mor_Mode2
Eef2k	Mor_Mode2
Tubg1	Mor_Mode2
Sppl2b	Mor_Mode2
Mid1	Mor_Mode2
Reep6	Mor_Mode2
Mboat7	Mor_Mode2
Mrps2	Mor_Mode2
Kiss1r	Mor_Mode2
Ggta1	Mor_Mode2
H1f2	Mor_Mode2
Ppp1r11	Mor_Mode2
Thap11	Mor_Mode2
Rnf113a1	Mor_Mode2
Chst12	Mor_Mode2
Mgat4b	Mor_Mode2
Cysrt1	Mor_Mode2
Slc35b2	Mor_Mode2
Rab11fip3	Mor_Mode2
Tap1	Mor_Mode2
Letm2	Mor_Mode2
Fbxo27	Mor_Mode2
Kcnh3	Mor_Mode2
Fbxw17	Mor_Mode2
Socs1	Mor_Mode2
Dexi	Mor_Mode2
Lasp1	Mor_Mode2
Prr3	Mor_Mode2
Sct	Mor_Mode2
Tbc1d25	Mor_Mode2
Ents15	Mor_Mode2
Mettl22	Mor_Mode2
Pik3cd	Mor_Mode2
Pacsin1	Mor_Mode2
Timd2	Mor_Mode2
Igsf23	Mor_Mode2
Tlx3	Mor_Mode2
Cyp2s1	Mor_Mode2
Snrnp25	Mor_Mode2
Asgr2	Mor_Mode2
Trim62	Mor_Mode2
Meis3	Mor_Mode2
Kif21b	Mor_Mode2
Sytl3	Mor_Mode2
Kank3	Mor_Mode2
Csdc2	Mor_Mode2
Sgsm1	Mor_Mode2
Dlgap3	Mor_Mode2
Gtpbp1	Mor_Mode2
Sh2b3	Mor_Mode2
Zfyve1	Mor_Mode2
Atpaf2	Mor_Mode2
Krtcap2	Mor_Mode2
Nmnat2	Mor_Mode2
Gpi-ps	Mor_Mode2
Tmem11	Mor_Mode2
Fbrsl1	Mor_Mode2
Epop	Mor_Mode2
Prss53	Mor_Mode2
Mab21l3	Mor_Mode2
Garem2	Mor_Mode2
Pard6b	Mor_Mode2
Shld1	Mor_Mode2
Fzd5	Mor_Mode2
Zfp688	Mor_Mode2
Tmem104	Mor_Mode2
Pik3r6	Mor_Mode2
Slc39a3	Mor_Mode2
Dusp18	Mor_Mode2
Erfe	Mor_Mode2
BC049715	Mor_Mode2
Nccrp1	Mor_Mode2
Yipf6	Mor_Mode2
Rgmb	Mor_Mode2
Nat8l	Mor_Mode2
Zfp689	Mor_Mode2
Sarm1	Mor_Mode2
Slc25a44	Mor_Mode2
Eva1b	Mor_Mode2
Vamp8	Mor_Mode2
Swsap1	Mor_Mode2
Ufsp1	Mor_Mode2
Rnf26	Mor_Mode2
Usp21	Mor_Mode2
Smagp	Mor_Mode2
Tescl	Mor_Mode2
Adap1	Mor_Mode2
Elmod3	Mor_Mode2
Gm5620	Mor_Mode2
Gsk3a	Mor_Mode2
T2	Mor_Mode2
H2bc8	Mor_Mode2
H1f5	Mor_Mode2
Gm4832	Mor_Mode2
Alox5ap	Mor_Mode2
H2ac1	Mor_Mode2
Fiz1	Mor_Mode2
Med9	Mor_Mode2
Manbal	Mor_Mode2
1190007I07Rik	Mor_Mode2
Uqcrh	Mor_Mode2
Zfp428	Mor_Mode2
Cdpf1	Mor_Mode2
Pomgnt2	Mor_Mode2
Syngap1	Mor_Mode2
Urm1	Mor_Mode2
Strada	Mor_Mode2
Tlcd3a	Mor_Mode2
Art5	Mor_Mode2
Mn1	Mor_Mode2
Zfp974	Mor_Mode2
Foxe1	Mor_Mode2
Yipf3	Mor_Mode2
H2ac7	Mor_Mode2
Nanos1	Mor_Mode2
Slfn2	Mor_Mode2
Tmem254	Mor_Mode2
Krtdap	Mor_Mode2
Ttll9	Mor_Mode2
Gpx4	Mor_Mode2
Tmem203	Mor_Mode2
Cyp2t4	Mor_Mode2
Prnp	Mor_Mode2
St6galnac4	Mor_Mode2
Gm11127	Mor_Mode2
H2-DMb1	Mor_Mode2
Ankrd39	Mor_Mode2
2210409E12Rik	Mor_Mode2
Gm13007	Mor_Mode2
Gm16001	Mor_Mode2
Gnasas1	Mor_Mode2
Gm12248	Mor_Mode2
Gm3756	Mor_Mode2
Gm12671	Mor_Mode2
H4f16	Mor_Mode2
Rbakdn	Mor_Mode2
Dcst2	Mor_Mode2
Nup62	Mor_Mode2
Gm7380	Mor_Mode2
Gm5907	Mor_Mode2
Rnf223	Mor_Mode2
Gpx4-ps2	Mor_Mode2
Gm9176	Mor_Mode2
Gm32635	Mor_Mode2
Gm7896	Mor_Mode2
Ptp4a1	Mor_Mode2
Gm4840	Mor_Mode2
Alox12	Mor_Mode3
Rtca	Mor_Mode3
Acvrl1	Mor_Mode3
Car4	Mor_Mode3
Pxmp4	Mor_Mode3
Smarcb1	Mor_Mode3
Snapin	Mor_Mode3
Mapk7	Mor_Mode3
N4bp3	Mor_Mode3
Mfsd10	Mor_Mode3
Poldip2	Mor_Mode3
Dpp9	Mor_Mode3
Myg1	Mor_Mode3
Acp5	Mor_Mode3
Glmp	Mor_Mode3
Tubb6	Mor_Mode3
Foxm1	Mor_Mode3
Tubb5	Mor_Mode3
Folr1	Mor_Mode3
Rhoc	Mor_Mode3
Angptl4	Mor_Mode3
Pla1a	Mor_Mode3
Atp5d	Mor_Mode3
Lipe	Mor_Mode3
Sri	Mor_Mode3
Dgcr2	Mor_Mode3
Dusp3	Mor_Mode3
Ercc1	Mor_Mode3
Ruvbl2	Mor_Mode3
Lpcat3	Mor_Mode3
Atp6v1f	Mor_Mode3
Pnpla6	Mor_Mode3
Arid3b	Mor_Mode3
Dnah2	Mor_Mode3
Bud23	Mor_Mode3
Ergic3	Mor_Mode3
Atp5g1	Mor_Mode3
Zbtb17	Mor_Mode3
Tmem147	Mor_Mode3
Mpl	Mor_Mode3
Tcf23	Mor_Mode3
P4htm	Mor_Mode3
B4galnt1	Mor_Mode3
Neu1	Mor_Mode3
Bcl2l1	Mor_Mode3
Crlf1	Mor_Mode3
Ctsd	Mor_Mode3
Zmat5	Mor_Mode3
Ifrd2	Mor_Mode3
Sh3bp5l	Mor_Mode3
Zswim7	Mor_Mode3
Tmem208	Mor_Mode3
Slc25a13	Mor_Mode3
Sirt2	Mor_Mode3
Rnf5	Mor_Mode3
Atp6v0e	Mor_Mode3
Nek8	Mor_Mode3
Rac3	Mor_Mode3
Acadvl	Mor_Mode3
Cd68	Mor_Mode3
Fdxr	Mor_Mode3
Med11	Mor_Mode3
Map2k3	Mor_Mode3
Dalrd3	Mor_Mode3
H13	Mor_Mode3
Arhgef25	Mor_Mode3
Cyb561	Mor_Mode3
Mrpl24	Mor_Mode3
Mypn	Mor_Mode3
Fzr1	Mor_Mode3
Fstl3	Mor_Mode3
Rnf185	Mor_Mode3
Pold2	Mor_Mode3
Xbp1	Mor_Mode3
Atxn7l1	Mor_Mode3
Sdc1	Mor_Mode3
Nt5c	Mor_Mode3
Tmem94	Mor_Mode3
Llgl2	Mor_Mode3
Nme2	Mor_Mode3
Tdp1	Mor_Mode3
Npc2	Mor_Mode3
Mxd3	Mor_Mode3
F12	Mor_Mode3
Ppif	Mor_Mode3
Amacr	Mor_Mode3
Tef	Mor_Mode3
Pmm1	Mor_Mode3
Polr3h	Mor_Mode3
Hgh1	Mor_Mode3
Rabl2	Mor_Mode3
Kansl2	Mor_Mode3
Frs3	Mor_Mode3
Ogfod2	Mor_Mode3
Agpat4	Mor_Mode3
Pkmyt1	Mor_Mode3
Rrp36	Mor_Mode3
Pgc	Mor_Mode3
Tfeb	Mor_Mode3
Tedc2	Mor_Mode3
Phf1	Mor_Mode3
Tapbp	Mor_Mode3
Impa2	Mor_Mode3
Cidea	Mor_Mode3
Txnl4a	Mor_Mode3
Gm16286	Mor_Mode3
Syvn1	Mor_Mode3
Frmd8	Mor_Mode3
Rce1	Mor_Mode3
Arl2	Mor_Mode3
Trim8	Mor_Mode3
P4hb	Mor_Mode3
Tollip	Mor_Mode3
Scd2	Mor_Mode3
Hexa	Mor_Mode3
Ormdl2	Mor_Mode3
Taldo1	Mor_Mode3
Sumf2	Mor_Mode3
Sec11a	Mor_Mode3
Mettl26	Mor_Mode3
Mcrip2	Mor_Mode3
Bcs1l	Mor_Mode3
Dnajb2	Mor_Mode3
Scly	Mor_Mode3
Dbi	Mor_Mode3
Glul	Mor_Mode3
Nek6	Mor_Mode3
Slc2a8	Mor_Mode3
Gsn	Mor_Mode3
Egfl7	Mor_Mode3
Slc43a3	Mor_Mode3
Commd9	Mor_Mode3
Atg13	Mor_Mode3
Mtch2	Mor_Mode3
Cpxm1	Mor_Mode3
Mylk2	Mor_Mode3
Fabp5	Mor_Mode3
4930579G24Rik	Mor_Mode3
Sec22b	Mor_Mode3
Pmf1	Mor_Mode3
Pex11b	Mor_Mode3
Tars2	Mor_Mode3
Pip4p2	Mor_Mode3
Stoml2	Mor_Mode3
Glipr2	Mor_Mode3
2610528J11Rik	Mor_Mode3
Tmem59	Mor_Mode3
Mrpl37	Mor_Mode3
Rnf220	Mor_Mode3
Pink1	Mor_Mode3
Ddost	Mor_Mode3
Fabp3	Mor_Mode3
Tinagl1	Mor_Mode3
Azin2	Mor_Mode3
Smpdl3b	Mor_Mode3
Mecr	Mor_Mode3
Casp9	Mor_Mode3
Pank4	Mor_Mode3
Mapre3	Mor_Mode3
Klb	Mor_Mode3
Abcb9	Mor_Mode3
Psph	Mor_Mode3
Acad10	Mor_Mode3
Camkk2	Mor_Mode3
Aimp2	Mor_Mode3
Pop7	Mor_Mode3
M1ap	Mor_Mode3
Abtb1	Mor_Mode3
Mtmr14	Mor_Mode3
Strn4	Mor_Mode3
Ppm1n	Mor_Mode3
Yif1b	Mor_Mode3
Mvp	Mor_Mode3
Ino80e	Mor_Mode3
Aldoa	Mor_Mode3
Gm9755	Mor_Mode3
Dgat2	Mor_Mode3
Dkkl1	Mor_Mode3
Bcl7c	Mor_Mode3
Nucb1	Mor_Mode3
Ndufb11	Mor_Mode3
Adam9	Mor_Mode3
Kcnu1	Mor_Mode3
Il34	Mor_Mode3
Herpud1	Mor_Mode3
Gins2	Mor_Mode3
Ctrl	Mor_Mode3
Cyb5b	Mor_Mode3
Cdh15	Mor_Mode3
Spg21	Mor_Mode3
Mras	Mor_Mode3
Myd88	Mor_Mode3
Srprb	Mor_Mode3
Mon1a	Mor_Mode3
Gpr19	Mor_Mode3
Sbspon	Mor_Mode3
Spring1	Mor_Mode3
Fbxw8	Mor_Mode3
Chpf	Mor_Mode3
Cdo1	Mor_Mode3
Atp6v0b	Mor_Mode3
Sfxn5	Mor_Mode3
Slc66a2	Mor_Mode3
Rhov	Mor_Mode3
Nipsnap1	Mor_Mode3
Wbp2	Mor_Mode3
Tkfc	Mor_Mode3
Cops8	Mor_Mode3
Cyb561a3	Mor_Mode3
Mad2l1bp	Mor_Mode3
Ppm1h	Mor_Mode3
Gna11	Mor_Mode3
Fam151a	Mor_Mode3
Dhcr24	Mor_Mode3
Mrpl54	Mor_Mode3
Map2k2	Mor_Mode3
Haus8	Mor_Mode3
Zswim4	Mor_Mode3
Pknox2	Mor_Mode3
Galt	Mor_Mode3
Myrf	Mor_Mode3
Mrpl55	Mor_Mode3
Taf6	Mor_Mode3
Trmt12	Mor_Mode3
Ldlrap1	Mor_Mode3
Cisd1	Mor_Mode3
Igsf9	Mor_Mode3
Dnah10	Mor_Mode3
Hspb2	Mor_Mode3
Ovca2	Mor_Mode3
Atg9b	Mor_Mode3
Rras	Mor_Mode3
Pmepa1	Mor_Mode3
Fndc4	Mor_Mode3
1700028J19Rik	Mor_Mode3
Trmt112	Mor_Mode3
Rabggtb	Mor_Mode3
Mtg2	Mor_Mode3
Icmt	Mor_Mode3
Alkbh4	Mor_Mode3
Endov	Mor_Mode3
Rhbdd2	Mor_Mode3
Tax1bp3	Mor_Mode3
Pclaf	Mor_Mode3
Abhd11	Mor_Mode3
Kremen2	Mor_Mode3
Creg1	Mor_Mode3
Ppp1r13l	Mor_Mode3
Tex264	Mor_Mode3
Ostc	Mor_Mode3
Rpusd1	Mor_Mode3
Mul1	Mor_Mode3
Pnpla3	Mor_Mode3
Poldip3	Mor_Mode3
Rabif	Mor_Mode3
Gjb5	Mor_Mode3
Gjb3	Mor_Mode3
Nfkbil1	Mor_Mode3
Tbc1d10b	Mor_Mode3
Alkbh5	Mor_Mode3
Ttc9	Mor_Mode3
Tom1	Mor_Mode3
Zfp513	Mor_Mode3
Tmem82	Mor_Mode3
Pigv	Mor_Mode3
Hoxd9	Mor_Mode3
Hilpda	Mor_Mode3
Arf6	Mor_Mode3
Dsg2	Mor_Mode3
Cryga	Mor_Mode3
Dnd1	Mor_Mode3
Lemd2	Mor_Mode3
Zfp691	Mor_Mode3
Lypd10	Mor_Mode3
Pofut1	Mor_Mode3
Rps4l-ps	Mor_Mode3
Bex3	Mor_Mode3
Riox1	Mor_Mode3
BC053393	Mor_Mode3
Fbxo41	Mor_Mode3
Tgif1	Mor_Mode3
Entpd1	Mor_Mode3
Coa7	Mor_Mode3
Cyp4f16	Mor_Mode3
Rhno1	Mor_Mode3
Sephs2	Mor_Mode3
Mblac1	Mor_Mode3
Tmx2	Mor_Mode3
Plekho2	Mor_Mode3
Rpusd3	Mor_Mode3
Ffar2	Mor_Mode3
Arhgef39	Mor_Mode3
Tmem198	Mor_Mode3
Cdc42se2	Mor_Mode3
Junb	Mor_Mode3
Ech1	Mor_Mode3
Rhob	Mor_Mode3
Tmem158	Mor_Mode3
Gemin6	Mor_Mode3
Pgpep1	Mor_Mode3
5730455P16Rik	Mor_Mode3
Tmed9	Mor_Mode3
Prr19	Mor_Mode3
Aldoart1	Mor_Mode3
Znhit1	Mor_Mode3
Prmt7	Mor_Mode3
H2-Eb1	Mor_Mode3
H4c3	Mor_Mode3
Slc9a6	Mor_Mode3
Fthl17c	Mor_Mode3
Fthl17-ps1	Mor_Mode3
Bloc1s4	Mor_Mode3
Gstp1	Mor_Mode3
Ube2s	Mor_Mode3
Flot2	Mor_Mode3
Ppox	Mor_Mode3
Fbln2	Mor_Mode3
Gm5113	Mor_Mode3
Gm10175	Mor_Mode3
Nck2	Mor_Mode3
Fbxl12	Mor_Mode3
Prkag1	Mor_Mode3
Ccdc134	Mor_Mode3
Htra2	Mor_Mode3
Dok1	Mor_Mode3
H3c1	Mor_Mode3
H3c2	Mor_Mode3
Tmem19	Mor_Mode3
Sars2	Mor_Mode3
Tmem35b	Mor_Mode3
Cited4	Mor_Mode3
Jund	Mor_Mode3
Grid2	Mor_Mode3
Fthl17e	Mor_Mode3
H2-D1	Mor_Mode3
Ppp1r12b	Mor_Mode3
Sox2	Mor_Mode3
Zcchc3	Mor_Mode3
Actg-ps1	Mor_Mode3
Znhit2	Mor_Mode3
Dolk	Mor_Mode3
Urad	Mor_Mode3
Nynrin	Mor_Mode3
Ass1	Mor_Mode3
Smim1	Mor_Mode3
Dohh	Mor_Mode3
B020031M17Rik	Mor_Mode3
Psme3	Mor_Mode3
Il11ra2	Mor_Mode3
Dact3	Mor_Mode3
H2aw	Mor_Mode3
Gm12169	Mor_Mode3
Gm12947	Mor_Mode3
Rpl10-ps1	Mor_Mode3
Gm13181	Mor_Mode3
Glns-ps1	Mor_Mode3
Rpl19-ps12	Mor_Mode3
Rpl27-ps2	Mor_Mode3
Gm13413	Mor_Mode3
Gm12416	Mor_Mode3
Myl6	Mor_Mode3
Slc22a13b	Mor_Mode3
BC051226	Mor_Mode3
Ldlrad2	Mor_Mode3
Gm13043	Mor_Mode3
Nupr1l	Mor_Mode3
4732491K20Rik	Mor_Mode3
Gm807	Mor_Mode3
A930007I19Rik	Mor_Mode3
Gm3534	Mor_Mode3
Gm3671	Mor_Mode3
Gm5525	Mor_Mode3
Gm6204	Mor_Mode3
Mpv17	Mor_Mode3
Rpl15-ps5	Mor_Mode3
Gm10358	Mor_Mode3
Iqcn	Mor_Mode3
Scamp4	Mor_Mode3
Gm47996	Mor_Mode3
Gm16374	Mor_Mode3
Gm5491	Mor_Mode3
Gm6705	Mor_Mode3
Gm41609	Mor_Mode3
Rps6ka4	Mor_Mode3
Klf6	Mor_Mode3
Wnt3	Mor_Mode3
Ndufa9	Mor_Mode3
Gpa33	Mor_Mode3
Kcnn3	Mor_Mode3
Txnrd3	Mor_Mode3
Tpd52l2	Mor_Mode3
Itgb7	Mor_Mode3
Sgca	Mor_Mode3
Gstt3	Mor_Mode3
Naglu	Mor_Mode3
Rtcb	Mor_Mode3
Blvra	Mor_Mode3
Ppm1j	Mor_Mode3
Gmpr2	Mor_Mode3
Ndufa11	Mor_Mode3
Alkbh7	Mor_Mode3
As3mt	Mor_Mode3
Calr	Mor_Mode3
Nqo1	Mor_Mode3
Rpl8	Mor_Mode3
Mettl17	Mor_Mode3
4930550C14Rik	Mor_Mode3
Pafah1b3	Mor_Mode3
Ddx39a	Mor_Mode3
Cs	Mor_Mode3
Psmb4	Mor_Mode3
Tbcb	Mor_Mode3
Aamp	Mor_Mode3
Cnp	Mor_Mode3
Fhl2	Mor_Mode3
Tle1	Mor_Mode3
Prpf31	Mor_Mode3
Rdh13	Mor_Mode3
Arpc5	Mor_Mode3
Vps72	Mor_Mode3
Tafazzin	Mor_Mode3
Epn3	Mor_Mode3
Vac14	Mor_Mode3
Dhdds	Mor_Mode3
Ube2z	Mor_Mode3
Rnf166	Mor_Mode3
Mrps25	Mor_Mode3
Gata2	Mor_Mode3
C8g	Mor_Mode3
Macroh2a1	Mor_Mode3
H3f3b	Mor_Mode3
Bik	Mor_Mode3
Kctd5	Mor_Mode3
Dhx58	Mor_Mode3
Slc25a35	Mor_Mode3
Mdh2	Mor_Mode3
Tube1	Mor_Mode3
Rtn4ip1	Mor_Mode3
Rfx4	Mor_Mode3
Btbd11	Mor_Mode3
Apc2	Mor_Mode3
Wdr82	Mor_Mode3
1700093K21Rik	Mor_Mode3
Acsl6	Mor_Mode3
Adcy1	Mor_Mode3
Drg1	Mor_Mode3
Myo19	Mor_Mode3
Pdia6	Mor_Mode3
Lratd1	Mor_Mode3
Trappc12	Mor_Mode3
Rnaseh1	Mor_Mode3
Mettl2	Mor_Mode3
Cacng4	Mor_Mode3
Nos2	Mor_Mode3
Slc35b1	Mor_Mode3
Adprm	Mor_Mode3
Zfp36l1	Mor_Mode3
Susd6	Mor_Mode3
Gng4	Mor_Mode3
Carmil1	Mor_Mode3
Wrnip1	Mor_Mode3
Pdlim7	Mor_Mode3
Catsper3	Mor_Mode3
Caml	Mor_Mode3
Fam3d	Mor_Mode3
Comtd1	Mor_Mode3
Anxa11	Mor_Mode3
Arf4	Mor_Mode3
Prkcd	Mor_Mode3
Trim35	Mor_Mode3
Itm2b	Mor_Mode3
Psmb5	Mor_Mode3
Sybu	Mor_Mode3
Fam83f	Mor_Mode3
Wbp2nl	Mor_Mode3
Ppp1r1a	Mor_Mode3
Arsa	Mor_Mode3
Gtpbp8	Mor_Mode3
B3gnt5	Mor_Mode3
Popdc2	Mor_Mode3
Cbr3	Mor_Mode3
Taf8	Mor_Mode3
Cox7a2l	Mor_Mode3
Ttc39c	Mor_Mode3
Hdac3	Mor_Mode3
Mapk4	Mor_Mode3
Rbfa	Mor_Mode3
Ms4a6d	Mor_Mode3
Ostf1	Mor_Mode3
Fibp	Mor_Mode3
Plce1	Mor_Mode3
Gsto1	Mor_Mode3
Arhgap19	Mor_Mode3
Rab40b	Mor_Mode3
Ndufb8	Mor_Mode3
Mrpl43	Mor_Mode3
Prdx4	Mor_Mode3
Padi3	Mor_Mode3
Faap100	Mor_Mode3
Psmd13	Mor_Mode3
Cbx8	Mor_Mode3
Clec3b	Mor_Mode3
Get4	Mor_Mode3
Nop16	Mor_Mode3
Lancl1	Mor_Mode3
Khdrbs2	Mor_Mode3
Dnpep	Mor_Mode3
Mrpl44	Mor_Mode3
Chrnd	Mor_Mode3
Lct	Mor_Mode3
Ddx59	Mor_Mode3
Dcaf8	Mor_Mode3
Vangl2	Mor_Mode3
Atp1b1	Mor_Mode3
Ptpn14	Mor_Mode3
Med27	Mor_Mode3
Hspa5	Mor_Mode3
Psmd5	Mor_Mode3
Fbxo3	Mor_Mode3
Dut	Mor_Mode3
Creb3l1	Mor_Mode3
Stmn3	Mor_Mode3
Zgpat	Mor_Mode3
Armc1	Mor_Mode3
Epb41l1	Mor_Mode3
Fam83d	Mor_Mode3
Actl6a	Mor_Mode3
Sohlh2	Mor_Mode3
Gpsm2	Mor_Mode3
Hax1	Mor_Mode3
Snx7	Mor_Mode3
Pias3	Mor_Mode3
Oaz3	Mor_Mode3
Dapp1	Mor_Mode3
Creb3	Mor_Mode3
Ak4	Mor_Mode3
Czib	Mor_Mode3
Ppt1	Mor_Mode3
Capzb	Mor_Mode3
Eif3i	Mor_Mode3
Stmn1	Mor_Mode3
Psmb2	Mor_Mode3
Sytl1	Mor_Mode3
Tnfrsf9	Mor_Mode3
Man2b2	Mor_Mode3
Evc	Mor_Mode3
Stk32b	Mor_Mode3
Enoph1	Mor_Mode3
Pde6b	Mor_Mode3
Pla2g1b	Mor_Mode3
Mrm2	Mor_Mode3
Tmem168	Mor_Mode3
Rasal1	Mor_Mode3
Osbpl3	Mor_Mode3
Klf15	Mor_Mode3
Rerg	Mor_Mode3
Camk1	Mor_Mode3
Necap1	Mor_Mode3
Psmc4	Mor_Mode3
Xylt1	Mor_Mode3
Rabep2	Mor_Mode3
Rps3	Mor_Mode3
Anks4b	Mor_Mode3
Atp6ap2	Mor_Mode3
Tub	Mor_Mode3
Slc25a14	Mor_Mode3
Ccdc120	Mor_Mode3
Efnb1	Mor_Mode3
Pak3	Mor_Mode3
Zmym3	Mor_Mode3
Naa10	Mor_Mode3
Rnf128	Mor_Mode3
Erlin2	Mor_Mode3
Lrp2bp	Mor_Mode3
Sh3rf1	Mor_Mode3
Mmp15	Mor_Mode3
Tpm4	Mor_Mode3
Map3k21	Mor_Mode3
Cmtm3	Mor_Mode3
Phaf1	Mor_Mode3
Oaf	Mor_Mode3
Anxa2	Mor_Mode3
Rora	Mor_Mode3
Neil1	Mor_Mode3
Clk3	Mor_Mode3
Snx1	Mor_Mode3
Tgfbr2	Mor_Mode3
Nmnat3	Mor_Mode3
Csrnp1	Mor_Mode3
Trf	Mor_Mode3
Slc25a20	Mor_Mode3
Flcn	Mor_Mode3
Bmp8a	Mor_Mode3
Arap1	Mor_Mode3
Slc16a1	Mor_Mode3
Mif	Mor_Mode3
Prss35	Mor_Mode3
Spata2l	Mor_Mode3
Fcsk	Mor_Mode3
Emx1	Mor_Mode3
Kcnk1	Mor_Mode3
Meak7	Mor_Mode3
Vav1	Mor_Mode3
Mks1	Mor_Mode3
Rnf43	Mor_Mode3
Rasd2	Mor_Mode3
Pla2g3	Mor_Mode3
Chst11	Mor_Mode3
Adgrb1	Mor_Mode3
Wnk4	Mor_Mode3
Raver2	Mor_Mode3
Pdzrn3	Mor_Mode3
Capn5	Mor_Mode3
Ky	Mor_Mode3
Syt1	Mor_Mode3
Hykk	Mor_Mode3
Fam122b	Mor_Mode3
Fam110c	Mor_Mode3
Abt1	Mor_Mode3
Wnt4	Mor_Mode3
Elac1	Mor_Mode3
Ss18	Mor_Mode3
Psd	Mor_Mode3
Atg101	Mor_Mode3
Zfp692	Mor_Mode3
Nudt22	Mor_Mode3
Hhat	Mor_Mode3
Slc20a2	Mor_Mode3
Xkr8	Mor_Mode3
Actr5	Mor_Mode3
Sh2d4b	Mor_Mode3
Rflna	Mor_Mode3
Parp11	Mor_Mode3
Foxq1	Mor_Mode3
Usp5	Mor_Mode3
Grtp1	Mor_Mode3
Man2a2	Mor_Mode3
Bloc1s5	Mor_Mode3
Eme1	Mor_Mode3
Hip1	Mor_Mode3
Flywch1	Mor_Mode3
Mrps28	Mor_Mode3
Ggt6	Mor_Mode3
Tmem51	Mor_Mode3
Ppp1r14c	Mor_Mode3
Fbxw4	Mor_Mode3
Rwdd2b	Mor_Mode3
Bivm	Mor_Mode3
Wipi1	Mor_Mode3
Vwa1	Mor_Mode3
Cilp	Mor_Mode3
Slc26a9	Mor_Mode3
Hps4	Mor_Mode3
Arl15	Mor_Mode3
Zmym6	Mor_Mode3
Cd2bp2	Mor_Mode3
Hebp1	Mor_Mode3
Snai1	Mor_Mode3
Tmem18	Mor_Mode3
Pyurf	Mor_Mode3
Exoc3l	Mor_Mode3
Pgp	Mor_Mode3
Pxylp1	Mor_Mode3
0610009L18Rik	Mor_Mode3
Kifc5c-ps	Mor_Mode3
Cilp2	Mor_Mode3
C130050O18Rik	Mor_Mode3
Pcsk9	Mor_Mode3
9930012K11Rik	Mor_Mode3
Arhgef37	Mor_Mode3
Tlr9	Mor_Mode3
Kcnk13	Mor_Mode3
Dipk2a	Mor_Mode3
C1ql1	Mor_Mode3
C2cd2	Mor_Mode3
Kcnk6	Mor_Mode3
Lrrc8e	Mor_Mode3
Gm5424	Mor_Mode3
Zfp358	Mor_Mode3
Baiap3	Mor_Mode3
A430005L14Rik	Mor_Mode3
Ust	Mor_Mode3
Hs3st3a1	Mor_Mode3
Cd300lf	Mor_Mode3
Rell1	Mor_Mode3
Ccr4	Mor_Mode3
Trappc9	Mor_Mode3
F2r	Mor_Mode3
Gli2	Mor_Mode3
Gja3	Mor_Mode3
C1galt1c1	Mor_Mode3
Prss48	Mor_Mode3
Tmem67	Mor_Mode3
Ccnq	Mor_Mode3
Fzd9	Mor_Mode3
Ap5b1	Mor_Mode3
Tmem17	Mor_Mode3
Lrrc4	Mor_Mode3
Pgrmc2	Mor_Mode3
1600012H06Rik	Mor_Mode3
Lgals3	Mor_Mode3
Psma5-ps	Mor_Mode3
Cdh20	Mor_Mode3
4930412M03Rik	Mor_Mode3
Jam2	Mor_Mode3
Gtsf2	Mor_Mode3
Spcs3	Mor_Mode3
Tmem120b	Mor_Mode3
Naaladl1	Mor_Mode3
Nfic	Mor_Mode3
Wdr86	Mor_Mode3
H2-Q5	Mor_Mode3
B4galnt4	Mor_Mode3
Oosp2	Mor_Mode3
Fez2	Mor_Mode3
Ticam2	Mor_Mode3
Mettl7a2	Mor_Mode3
Gm4889	Mor_Mode3
1700028I16Rik	Mor_Mode3
Rit2	Mor_Mode3
A830018L16Rik	Mor_Mode3
Sdhc	Mor_Mode3
Adamts17	Mor_Mode3
Trp53	Mor_Mode3
Ndufs8	Mor_Mode3
Pop5	Mor_Mode3
Nrg2	Mor_Mode3
H2-Q7	Mor_Mode3
H2-Q9	Mor_Mode3
Plekhh1	Mor_Mode3
Sap18b	Mor_Mode3
Scfd2	Mor_Mode3
Erbb2	Mor_Mode3
Nmral1	Mor_Mode3
Rpl7l1	Mor_Mode3
Pepd	Mor_Mode3
Olfr639	Mor_Mode3
Plekhd1	Mor_Mode3
Zfp772	Mor_Mode3
Rps15a-ps5	Mor_Mode3
Hmx1	Mor_Mode3
Pwwp4a	Mor_Mode3
Mkrn2os	Mor_Mode3
Il2rb	Mor_Mode3
Shroom4	Mor_Mode3
Gm10248	Mor_Mode3
Sars	Mor_Mode3
Psma5	Mor_Mode3
H4c6	Mor_Mode3
H4c18	Mor_Mode3
Gm10288	Mor_Mode3
Chchd2	Mor_Mode3
1700055D18Rik	Mor_Mode3
Zfp957	Mor_Mode3
2410004P03Rik	Mor_Mode3
Gm10334	Mor_Mode3
Mta2	Mor_Mode3
Polr2g	Mor_Mode3
Gm10364	Mor_Mode3
Slc39a2	Mor_Mode3
Ptgr2	Mor_Mode3
Vamp5	Mor_Mode3
Gm1070	Mor_Mode3
Speer4a	Mor_Mode3
4930520O04Rik	Mor_Mode3
Snrnp40	Mor_Mode3
Misp3	Mor_Mode3
Pira11	Mor_Mode3
Pira6	Mor_Mode3
Pira7	Mor_Mode3
Pira12	Mor_Mode3
Bglap	Mor_Mode3
Myh7b	Mor_Mode3
Itpa	Mor_Mode3
BC025920	Mor_Mode3
Cts3	Mor_Mode3
Aldh3b2	Mor_Mode3
Txnrd2	Mor_Mode3
Trav13n-4	Mor_Mode3
Trav13-1	Mor_Mode3
Ppil6	Mor_Mode3
Pramel28	Mor_Mode3
Magea8	Mor_Mode3
Gm12470	Mor_Mode3
Gm9435	Mor_Mode3
Gm8864	Mor_Mode3
Gm5847	Mor_Mode3
Rps12-ps1	Mor_Mode3
Gm5678	Mor_Mode3
Rpsa-ps11	Mor_Mode3
Gm6222	Mor_Mode3
Gm12821	Mor_Mode3
Gm2199	Mor_Mode3
Gm12617	Mor_Mode3
Gm15710	Mor_Mode3
4732490B19Rik	Mor_Mode3
Gm15691	Mor_Mode3
E330012B07Rik	Mor_Mode3
Lin52	Mor_Mode3
Tmem61	Mor_Mode3
1700001G11Rik	Mor_Mode3
Gm15941	Mor_Mode3
Gm14635	Mor_Mode3
Tnfsf13	Mor_Mode3
Clec2f	Mor_Mode3
Gm7162	Mor_Mode3
G6pd2	Mor_Mode3
Gm3571	Mor_Mode3
Gm5828	Mor_Mode3
Inafm1	Mor_Mode3
Khdc3	Mor_Mode3
Trav4-3	Mor_Mode3
Gm6902	Mor_Mode3
Gm6401	Mor_Mode3
Gm11239	Mor_Mode3
Rhox5	Mor_Mode3
Trav4-4-dv10	Mor_Mode3
Moap1	Mor_Mode3
Gm26788	Mor_Mode3
Gm17644	Mor_Mode3
4930528D03Rik	Mor_Mode3
Gm16685	Mor_Mode3
Gm5787	Mor_Mode3
Ccdc166	Mor_Mode3
Mir8099-2	Mor_Mode3
5730403I07Rik	Mor_Mode3
Rbm6-ps2	Mor_Mode3
Ovol3	Mor_Mode3
Gm8600	Mor_Mode3
Gm8797	Mor_Mode3
4930429D17Rik	Mor_Mode3
Gm5281	Mor_Mode3
Cldn25	Mor_Mode3
Zim3	Mor_Mode3
Gm9449	Mor_Mode3
Gm29797	Mor_Mode3
Gm20275	Mor_Mode3
Gm39302	Mor_Mode3
Gm7787	Mor_Mode3
Gm7213	Mor_Mode3
Gm6150	Mor_Mode3
Gm40617	Mor_Mode3
Gm20043	Mor_Mode3
Gm5628	Mor_Mode3
Gm4632	Mor_Mode3
Gm5854	Mor_Mode3
Gm5232	Mor_Mode3
2700054A10Rik	Mor_Mode3
Gm1043	Mor_Mode3
Gm30094	Mor_Mode3
Muc4	Mor_Mode3
Ccnd2	Mor_Mode4
Ckmt1	Mor_Mode4
Cyp51	Mor_Mode4
Tcf25	Mor_Mode4
Ifrd1	Mor_Mode4
Stk38l	Mor_Mode4
Ugp2	Mor_Mode4
Prkra	Mor_Mode4
Tfam	Mor_Mode4
Wwox	Mor_Mode4
Lbr	Mor_Mode4
Senp3	Mor_Mode4
Letm1	Mor_Mode4
Mthfd2	Mor_Mode4
Tfap4	Mor_Mode4
Pex1	Mor_Mode4
Uckl1os	Mor_Mode4
Psen2	Mor_Mode4
Cars	Mor_Mode4
Mplkip	Mor_Mode4
Ttll5	Mor_Mode4
Tsg101	Mor_Mode4
Mtmr1	Mor_Mode4
Psma2	Mor_Mode4
Utp25	Mor_Mode4
Prelid3b	Mor_Mode4
Nup50	Mor_Mode4
Cntnap1	Mor_Mode4
Arl5b	Mor_Mode4
Timp2	Mor_Mode4
Atp5g3	Mor_Mode4
Abca5	Mor_Mode4
Ap4m1	Mor_Mode4
Esr1	Mor_Mode4
Hsp90b1	Mor_Mode4
Srgap1	Mor_Mode4
Hnrnpab	Mor_Mode4
Stxbp4	Mor_Mode4
Pfn4	Mor_Mode4
Recql5	Mor_Mode4
Rflnb	Mor_Mode4
Trappc6b	Mor_Mode4
Galc	Mor_Mode4
Serpinb9b	Mor_Mode4
Psmd6	Mor_Mode4
Mettl6	Mor_Mode4
Oxnad1	Mor_Mode4
Pspc1	Mor_Mode4
Dcp1a	Mor_Mode4
Cdadc1	Mor_Mode4
Enox1	Mor_Mode4
Mtrf1	Mor_Mode4
Psme1	Mor_Mode4
Atp6v1c1	Mor_Mode4
Slc25a17	Mor_Mode4
Dscc1	Mor_Mode4
Rrn3	Mor_Mode4
Riox2	Mor_Mode4
Cpox	Mor_Mode4
Snap29	Mor_Mode4
Fgd4	Mor_Mode4
Rgn	Mor_Mode4
Pigf	Mor_Mode4
Dync2li1	Mor_Mode4
Lama3	Mor_Mode4
Pmaip1	Mor_Mode4
Syt7	Mor_Mode4
Slc1a1	Mor_Mode4
Btbd1	Mor_Mode4
Rabgef1	Mor_Mode4
Atp5c1	Mor_Mode4
Rassf3	Mor_Mode4
Aasdhppt	Mor_Mode4
Lactb2	Mor_Mode4
Tmem70	Mor_Mode4
Idh1	Mor_Mode4
Akr1cl	Mor_Mode4
Coq10b	Mor_Mode4
Ormdl1	Mor_Mode4
Xrcc5	Mor_Mode4
Hdac4	Mor_Mode4
Relch	Mor_Mode4
Tsn	Mor_Mode4
Cd55b	Mor_Mode4
Pou2f1	Mor_Mode4
Ccdc181	Mor_Mode4
Esrrg	Mor_Mode4
Iars2	Mor_Mode4
Acbd7	Mor_Mode4
Aldh9a1	Mor_Mode4
Slc12a6	Mor_Mode4
Pdia3	Mor_Mode4
Lrrc57	Mor_Mode4
Rbbp9	Mor_Mode4
Gins1	Mor_Mode4
Rtf2	Mor_Mode4
Zbtb46	Mor_Mode4
Sike1	Mor_Mode4
Ahcyl1	Mor_Mode4
Fbxw7	Mor_Mode4
Rnf115	Mor_Mode4
Adgrl2	Mor_Mode4
Exosc3	Mor_Mode4
Dnajc6	Mor_Mode4
Tspan1	Mor_Mode4
Cdk14	Mor_Mode4
Orc5	Mor_Mode4
Pdgfra	Mor_Mode4
Dck	Mor_Mode4
Gatc	Mor_Mode4
Tes	Mor_Mode4
Ocm	Mor_Mode4
Zkscan1	Mor_Mode4
Prickle2	Mor_Mode4
Strap	Mor_Mode4
Zfp939	Mor_Mode4
Zdhhc13	Mor_Mode4
Tmem126b	Mor_Mode4
Kif22	Mor_Mode4
Mrpl48	Mor_Mode4
Psma1	Mor_Mode4
Arhgap17	Mor_Mode4
Uros	Mor_Mode4
Sytl4	Mor_Mode4
Haus7	Mor_Mode4
Got2	Mor_Mode4
Ap1g1	Mor_Mode4
Nectin1	Mor_Mode4
Bckdhb	Mor_Mode4
Pias1	Mor_Mode4
Mlh1	Mor_Mode4
Traip	Mor_Mode4
Crebl2	Mor_Mode4
6820408C15Rik	Mor_Mode4
Abtb2	Mor_Mode4
Alas1	Mor_Mode4
Ppargc1b	Mor_Mode4
Usp36	Mor_Mode4
Atp5h	Mor_Mode4
Dbn1	Mor_Mode4
Nostrin	Mor_Mode4
Ttc21b	Mor_Mode4
Ermard	Mor_Mode4
Fgf1	Mor_Mode4
Slc6a20a	Mor_Mode4
Cnnm4	Mor_Mode4
Ttk	Mor_Mode4
Akap12	Mor_Mode4
Osbpl2	Mor_Mode4
Suv39h1	Mor_Mode4
Fndc3b	Mor_Mode4
Exosc2	Mor_Mode4
Fut11	Mor_Mode4
Lap3	Mor_Mode4
Dag1	Mor_Mode4
Mis12	Mor_Mode4
Snrpd2	Mor_Mode4
Wwp1	Mor_Mode4
Nop53	Mor_Mode4
Mrps27	Mor_Mode4
Agrn	Mor_Mode4
Ccdc115	Mor_Mode4
Rbm45	Mor_Mode4
Mob1a	Mor_Mode4
Uevld	Mor_Mode4
Zrsr1	Mor_Mode4
Sft2d3	Mor_Mode4
S1pr5	Mor_Mode4
Trim39	Mor_Mode4
Wdr89	Mor_Mode4
Fam221a	Mor_Mode4
B3galt6	Mor_Mode4
Zfp42	Mor_Mode4
Zgrf1	Mor_Mode4
Cbr1	Mor_Mode4
Trim32	Mor_Mode4
Babam2	Mor_Mode4
Pld4	Mor_Mode4
Ankrd44	Mor_Mode4
Adam17	Mor_Mode4
Srcap	Mor_Mode4
Cpsf3	Mor_Mode4
Zfp667	Mor_Mode4
Pcdh9	Mor_Mode4
Rras2	Mor_Mode4
Tmem69	Mor_Mode4
Krt28	Mor_Mode4
Trnp1	Mor_Mode4
Tmod3	Mor_Mode4
Lin9	Mor_Mode4
Cdh24	Mor_Mode4
Zfp422	Mor_Mode4
Tor3a	Mor_Mode4
Ifitm2	Mor_Mode4
Rbak	Mor_Mode4
Slc25a3	Mor_Mode4
Btbd9	Mor_Mode4
Zfp28	Mor_Mode4
Mtap	Mor_Mode4
D630045J12Rik	Mor_Mode4
Bpnt2	Mor_Mode4
Ttc32	Mor_Mode4
Zfp575	Mor_Mode4
Psg16	Mor_Mode4
Xlr4b	Mor_Mode4
Zfp120	Mor_Mode4
Phf11d	Mor_Mode4
Gm5096	Mor_Mode4
Hba-a2	Mor_Mode4
Rbm47	Mor_Mode4
Npw	Mor_Mode4
Xlr5b	Mor_Mode4
Gm12258	Mor_Mode4
Rab18	Mor_Mode4
Crxos	Mor_Mode4
Pin1rt1	Mor_Mode4
Fnbp1	Mor_Mode4
Selenos	Mor_Mode4
Gm14412	Mor_Mode4
Defa43	Mor_Mode4
Gm11349	Mor_Mode4
Gm14227	Mor_Mode4
Rps18-ps1	Mor_Mode4
Ino80dos	Mor_Mode4
Gm6493	Mor_Mode4
Cdk5r2	Mor_Mode4
Cmc4	Mor_Mode4
Phf11c	Mor_Mode4
Gm2381	Mor_Mode4
Plut	Mor_Mode4
AF067063	Mor_Mode4
Tdpoz9	Mor_Mode4
Gm7102	Mor_Mode4
Rbm4	Mor_Mode4
Rps10-ps2	Mor_Mode4
H3c7	Mor_Mode4
Gm28071	Mor_Mode4
Gm7114	Mor_Mode4
Gm8188	Mor_Mode4
Gm53057	Mor_Mode4
Vmn2r-ps99	Mor_Mode4
Gm4815	Mor_Mode4
Pnp	Mor_Mode4
Gm7072	Mor_Mode4
Gm7059	Mor_Mode4
Lin54	Mor_Mode4
Galnt1	Mor_Mode5
Hnrnpd	Mor_Mode5
Polr3d	Mor_Mode5
Zmat2	Mor_Mode5
Septin7	Mor_Mode5
Spag5	Mor_Mode5
Ndufb2	Mor_Mode5
Med6	Mor_Mode5
Hbp1	Mor_Mode5
Paf1	Mor_Mode5
Fancl	Mor_Mode5
Trmt10a	Mor_Mode5
Slbp	Mor_Mode5
Hdgf	Mor_Mode5
Hnrnpa2b1	Mor_Mode5
Eif2ak4	Mor_Mode5
Adcy9	Mor_Mode5
Snx6	Mor_Mode5
Bcas2	Mor_Mode5
Clint1	Mor_Mode5
Adamts4	Mor_Mode5
Gmnn	Mor_Mode5
Tgfbr1	Mor_Mode5
Homer1	Mor_Mode5
Cct4	Mor_Mode5
Herpud2	Mor_Mode5
Gabpa	Mor_Mode5
Nxf1	Mor_Mode5
Nedd8	Mor_Mode5
Gosr1	Mor_Mode5
Mettl16	Mor_Mode5
Apip	Mor_Mode5
Cacybp	Mor_Mode5
Cluap1	Mor_Mode5
Yes1	Mor_Mode5
Hspa8	Mor_Mode5
Mrps18c	Mor_Mode5
Srsf6	Mor_Mode5
Wsb1	Mor_Mode5
Rab5a	Mor_Mode5
Ywhab	Mor_Mode5
Kpna2	Mor_Mode5
Ncor1	Mor_Mode5
Tada2a	Mor_Mode5
Wwc1	Mor_Mode5
Ywhah	Mor_Mode5
Fbxo5	Mor_Mode5
Hdac2	Mor_Mode5
Trmt11	Mor_Mode5
Katna1	Mor_Mode5
Gtf3c6	Mor_Mode5
Slc16a10	Mor_Mode5
Asf1a	Mor_Mode5
Echdc1	Mor_Mode5
Poc1b	Mor_Mode5
Sgk1	Mor_Mode5
Nedd1	Mor_Mode5
Ddx50	Mor_Mode5
Tbc1d15	Mor_Mode5
Pwwp3a	Mor_Mode5
Cnot2	Mor_Mode5
Mdm1	Mor_Mode5
Nfyb	Mor_Mode5
Pus10	Mor_Mode5
Med7	Mor_Mode5
Slu7	Mor_Mode5
Rps27a	Mor_Mode5
Ppp4r3b	Mor_Mode5
Pnpt1	Mor_Mode5
2810021J22Rik	Mor_Mode5
Polr1f	Mor_Mode5
Nampt	Mor_Mode5
[truncated: 2,441 more rows]

## Sheet: blastocyst
blastocyst stage
gene_symbol	mode
Tfe3	BL_Mode1
Tmprss2	BL_Mode1
Eef1e1	BL_Mode1
Naglu	BL_Mode1
Aif1l	BL_Mode1
Rab34	BL_Mode1
Acp2	BL_Mode1
Stard3nl	BL_Mode1
Ppfia3	BL_Mode1
Fxyd4	BL_Mode1
Tmbim1	BL_Mode1
Syngr3	BL_Mode1
Rab25	BL_Mode1
Hdac5	BL_Mode1
Cabp7	BL_Mode1
Gstt4	BL_Mode1
Tusc2	BL_Mode1
Slc3a2	BL_Mode1
Card14	BL_Mode1
Pigl	BL_Mode1
Gsdma	BL_Mode1
Slc25a39	BL_Mode1
Fis1	BL_Mode1
Traf3ip2	BL_Mode1
Psen1	BL_Mode1
Cfap410	BL_Mode1
Zkscan17	BL_Mode1
Med31	BL_Mode1
Nxn	BL_Mode1
Prelid1	BL_Mode1
Gtpbp8	BL_Mode1
Ppil2	BL_Mode1
Pfdn6	BL_Mode1
Prelid3a	BL_Mode1
Zdhhc16	BL_Mode1
Fuom	BL_Mode1
Pigq	BL_Mode1
Glb1l	BL_Mode1
Dtymk	BL_Mode1
Tmem230	BL_Mode1
Ndufaf5	BL_Mode1
Polr1e	BL_Mode1
Enho	BL_Mode1
Slc4a2	BL_Mode1
Nadk	BL_Mode1
Cds1	BL_Mode1
Cdk2ap1	BL_Mode1
Triap1	BL_Mode1
Rita1	BL_Mode1
Dtx1	BL_Mode1
Hoxa1	BL_Mode1
Strn4	BL_Mode1
Hddc3	BL_Mode1
Pak4	BL_Mode1
Slc5a2	BL_Mode1
Cpxm2	BL_Mode1
Tmem159	BL_Mode1
Eif3f	BL_Mode1
Praf2	BL_Mode1
Rnft2	BL_Mode1
Tpsg1	BL_Mode1
Gm5134	BL_Mode1
Gucd1	BL_Mode1
Crygs	BL_Mode1
Flvcr2	BL_Mode1
Mboat7	BL_Mode1
Alg8	BL_Mode1
Fam214b	BL_Mode1
2410004B18Rik	BL_Mode1
Tulp1	BL_Mode1
Gpr160	BL_Mode1
Card19	BL_Mode1
Plekhg6	BL_Mode1
Mesd	BL_Mode1
Osbpl7	BL_Mode1
Ctu1	BL_Mode1
Cfap157	BL_Mode1
Arpin	BL_Mode1
Slc9a8	BL_Mode1
Ubald1	BL_Mode1
Pex2	BL_Mode1
Ubac2	BL_Mode1
Sgsm1	BL_Mode1
Pars2	BL_Mode1
Med26	BL_Mode1
Pam16l	BL_Mode1
Lrrc75a	BL_Mode1
Zfp235	BL_Mode1
Yipf6	BL_Mode1
Morn4	BL_Mode1
Smim30	BL_Mode1
B4galt3	BL_Mode1
Gm5129	BL_Mode1
Cklf	BL_Mode1
Defb42	BL_Mode1
Kxd1	BL_Mode1
Rab31	BL_Mode1
Elobl	BL_Mode1
Arl16	BL_Mode1
Wdr83os	BL_Mode1
Znhit1	BL_Mode1
Phf5a	BL_Mode1
Sec22c	BL_Mode1
Zfp13	BL_Mode1
Mppe1	BL_Mode1
Manbal	BL_Mode1
Cdc42ep5	BL_Mode1
Krt88	BL_Mode1
Fxyd6	BL_Mode1
Ecsit	BL_Mode1
Cst7	BL_Mode1
Ell	BL_Mode1
Sox13	BL_Mode1
Dda1	BL_Mode1
Gpx4	BL_Mode1
Fem1al	BL_Mode1
Tomt	BL_Mode1
Kifc1	BL_Mode1
Gm12791	BL_Mode1
Sycn	BL_Mode1
Dynlt1a	BL_Mode1
Rpl21-ps7	BL_Mode1
Gm3143	BL_Mode1
4930592C13Rik	BL_Mode1
Gm21190	BL_Mode1
Gm7287	BL_Mode1
B230311B06Rik	BL_Mode1
Gpx4-ps2	BL_Mode1
Rpl19-ps3	BL_Mode1
C030006K11Rik	BL_Mode1
Gm9349	BL_Mode1
Oas1c	BL_Mode1
Agpat3	BL_Mode1
Sost	BL_Mode1
Ubl3	BL_Mode1
Ocel1	BL_Mode1
Slc9a3r2	BL_Mode1
Prkd1	BL_Mode1
Arrdc2	BL_Mode1
Syce2	BL_Mode1
Chn2	BL_Mode1
Syt5	BL_Mode1
Shbg	BL_Mode1
Otx1	BL_Mode1
Itgae	BL_Mode1
Upk3bl	BL_Mode1
Eps8l1	BL_Mode1
Adamts4	BL_Mode1
Zmynd10	BL_Mode1
Tex14	BL_Mode1
Pigyl	BL_Mode1
Med15	BL_Mode1
Tmem167	BL_Mode1
Aldh1a2	BL_Mode1
Cmc2	BL_Mode1
Surf2	BL_Mode1
Lage3	BL_Mode1
Golga7	BL_Mode1
Gm6829	BL_Mode1
Notch4	BL_Mode1
Rxra	BL_Mode1
Lrrc27	BL_Mode1
Ndufa1	BL_Mode1
Vps53	BL_Mode1
Pipox	BL_Mode1
B4galt5	BL_Mode1
Ikzf3	BL_Mode1
Gid4	BL_Mode1
Ctdnep1	BL_Mode1
Atox1	BL_Mode1
Calr3	BL_Mode1
Popdc3	BL_Mode1
Hbq1a	BL_Mode1
Gfpt2	BL_Mode1
Rnf144a	BL_Mode1
Dnajc27	BL_Mode1
Itgb3	BL_Mode1
Gga3	BL_Mode1
Cfap52	BL_Mode1
Entpd5	BL_Mode1
Evl	BL_Mode1
Amph	BL_Mode1
Srd5a1	BL_Mode1
Emb	BL_Mode1
Phf7	BL_Mode1
Dph3	BL_Mode1
Spryd7	BL_Mode1
Klhl1	BL_Mode1
Tgm1	BL_Mode1
Sema5a	BL_Mode1
Ropn1l	BL_Mode1
Lrrc6	BL_Mode1
Txndc11	BL_Mode1
Ifngr2	BL_Mode1
Cela1	BL_Mode1
Csad	BL_Mode1
Nus1	BL_Mode1
Cxcl13	BL_Mode1
Rsph3b	BL_Mode1
Prkn	BL_Mode1
Spats1	BL_Mode1
Cyp4f13	BL_Mode1
Twsg1	BL_Mode1
Epas1	BL_Mode1
Rpp21	BL_Mode1
Il17b	BL_Mode1
Tmem134	BL_Mode1
Grk2	BL_Mode1
Lrp5	BL_Mode1
Hoga1	BL_Mode1
Fgd1	BL_Mode1
Pfkfb1	BL_Mode1
Jph3	BL_Mode1
Tmem80	BL_Mode1
Higd2a	BL_Mode1
Eya1	BL_Mode1
Coq10b	BL_Mode1
Slc40a1	BL_Mode1
Pik3c2b	BL_Mode1
Tbx19	BL_Mode1
Acbd7	BL_Mode1
Olah	BL_Mode1
Serpinc1	BL_Mode1
Pierce1	BL_Mode1
Ube2e3	BL_Mode1
Phospho2	BL_Mode1
Ttl	BL_Mode1
Ecm1	BL_Mode1
Tesk1	BL_Mode1
Ttc39a	BL_Mode1
Nsun4	BL_Mode1
Cfap57	BL_Mode1
Spocd1	BL_Mode1
Rnf19b	BL_Mode1
Rhd	BL_Mode1
Rab28	BL_Mode1
Emilin1	BL_Mode1
Cckar	BL_Mode1
Pde6b	BL_Mode1
Arpc1a	BL_Mode1
Wdr95	BL_Mode1
Mkrn1	BL_Mode1
Figla	BL_Mode1
Plxnd1	BL_Mode1
Cpne9	BL_Mode1
St8sia1	BL_Mode1
Siglece	BL_Mode1
Slc7a9	BL_Mode1
Faap24	BL_Mode1
Cd22	BL_Mode1
Fbxo17	BL_Mode1
Akip1	BL_Mode1
Usp11	BL_Mode1
Magea14	BL_Mode1
Prickle3	BL_Mode1
Irak1	BL_Mode1
Gas6	BL_Mode1
Fgl1	BL_Mode1
Mfap3l	BL_Mode1
Comp	BL_Mode1
Tmed6	BL_Mode1
Cdh15	BL_Mode1
St3gal4	BL_Mode1
Pou2af1	BL_Mode1
Pts	BL_Mode1
Nrg4	BL_Mode1
Cgas	BL_Mode1
Trf	BL_Mode1
Troap	BL_Mode1
Fanca	BL_Mode1
Inha	BL_Mode1
Ddx19b	BL_Mode1
Gbx2	BL_Mode1
Asb16	BL_Mode1
Nudt19	BL_Mode1
Pkig	BL_Mode1
Igfbp7	BL_Mode1
Qsox2	BL_Mode1
Cracd	BL_Mode1
Eepd1	BL_Mode1
Clcn7	BL_Mode1
Pramel5	BL_Mode1
Wdr62	BL_Mode1
Rab11fip3	BL_Mode1
Pacrg	BL_Mode1
Zfyve28	BL_Mode1
Cnnm4	BL_Mode1
Osbpl5	BL_Mode1
Gnpnat1	BL_Mode1
1110032A03Rik	BL_Mode1
Abhd17c	BL_Mode1
Atp5l	BL_Mode1
Mboat1	BL_Mode1
Ost4	BL_Mode1
Baiap2l1	BL_Mode1
Zfp653	BL_Mode1
Anpep	BL_Mode1
Akna	BL_Mode1
Rpl39l	BL_Mode1
Gimap3	BL_Mode1
Megf9	BL_Mode1
Synpo2l	BL_Mode1
Zdhhc2	BL_Mode1
Cyp7b1	BL_Mode1
Polr2j	BL_Mode1
Ccdc40	BL_Mode1
Plekha4	BL_Mode1
Pitpnc1	BL_Mode1
Chrm4	BL_Mode1
Camta2	BL_Mode1
Oard1	BL_Mode1
Fzd7	BL_Mode1
Zmiz2	BL_Mode1
Obox6	BL_Mode1
D11Wsu47e	BL_Mode1
Rnf10	BL_Mode1
Shisa4	BL_Mode1
Tango6	BL_Mode1
Csgalnact2	BL_Mode1
1700069L16Rik	BL_Mode1
Cmklr1	BL_Mode1
Rbm7	BL_Mode1
Ccno	BL_Mode1
Stk40	BL_Mode1
Dcst1	BL_Mode1
Zc3h12a	BL_Mode1
Apobr	BL_Mode1
Mamstr	BL_Mode1
Onecut1	BL_Mode1
1700048O20Rik	BL_Mode1
A530064D06Rik	BL_Mode1
Prss53	BL_Mode1
Gpr4	BL_Mode1
Cryga	BL_Mode1
Rasip1	BL_Mode1
Macir	BL_Mode1
Bola3	BL_Mode1
Pqlc3	BL_Mode1
Teddm2	BL_Mode1
Slc25a23	BL_Mode1
1700067K01Rik	BL_Mode1
Cd24a	BL_Mode1
4931429P17Rik	BL_Mode1
Lonp2	BL_Mode1
Sox1ot	BL_Mode1
Arxes2	BL_Mode1
Ccdc57	BL_Mode1
Zbtb8b	BL_Mode1
Mmgt2	BL_Mode1
Klf17	BL_Mode1
Exd1	BL_Mode1
Pcdh10	BL_Mode1
Ccdc69	BL_Mode1
Arhgap23	BL_Mode1
Cby3	BL_Mode1
Fzd2	BL_Mode1
C77080	BL_Mode1
Astl	BL_Mode1
Ftl1	BL_Mode1
Ncald	BL_Mode1
Plagl2	BL_Mode1
Trim32	BL_Mode1
Pld4	BL_Mode1
Cherp	BL_Mode1
1700030K09Rik	BL_Mode1
Rnf157	BL_Mode1
Mrpl35	BL_Mode1
Cntn2	BL_Mode1
Spag16	BL_Mode1
Gzmm	BL_Mode1
A930005H10Rik	BL_Mode1
Cpa1	BL_Mode1
Usp17la	BL_Mode1
Zfp174	BL_Mode1
Atp10b	BL_Mode1
1700034H15Rik	BL_Mode1
Izumo4	BL_Mode1
Ppp4r1l-ps	BL_Mode1
H2-T22	BL_Mode1
H2-T9	BL_Mode1
Lrguk	BL_Mode1
Nfil3	BL_Mode1
1700028I16Rik	BL_Mode1
Slc44a2	BL_Mode1
Gm6139	BL_Mode1
BC051142	BL_Mode1
Snrpg	BL_Mode1
Cfap299	BL_Mode1
Ube2e2	BL_Mode1
H2bc8	BL_Mode1
Col13a1	BL_Mode1
Cfi	BL_Mode1
Gm10069	BL_Mode1
Rps26-ps1	BL_Mode1
Shisal2a	BL_Mode1
Unc5c	BL_Mode1
Armh1	BL_Mode1
Caln1	BL_Mode1
Rnf14	BL_Mode1
Ksr2	BL_Mode1
Odad2	BL_Mode1
Odf1	BL_Mode1
Zfp119b	BL_Mode1
Ftl1-ps2	BL_Mode1
Ftl1-ps1	BL_Mode1
AI413582	BL_Mode1
Kcnc3	BL_Mode1
Hikeshi	BL_Mode1
Tcp11	BL_Mode1
1190007I07Rik	BL_Mode1
Chadl	BL_Mode1
COX3	BL_Mode1
Iqcf5	BL_Mode1
Psg16	BL_Mode1
Ifit1bl2	BL_Mode1
Insm1	BL_Mode1
H3c2	BL_Mode1
H2bc7	BL_Mode1
H2bc11	BL_Mode1
H2bc23	BL_Mode1
Rdh16	BL_Mode1
Gpr179	BL_Mode1
Pramel31	BL_Mode1
Uqcc3	BL_Mode1
Gm960	BL_Mode1
1700010D01Rik	BL_Mode1
2610005L07Rik	BL_Mode1
Grcc10	BL_Mode1
Gm10420	BL_Mode1
Hbq1b	BL_Mode1
Smim9	BL_Mode1
1810058I24Rik	BL_Mode1
Lst1	BL_Mode1
Fbxo36	BL_Mode1
Gm12863	BL_Mode1
I0C0044D17Rik	BL_Mode1
Cdkn2b	BL_Mode1
Gm5921	BL_Mode1
Fbxw19	BL_Mode1
Osgin1	BL_Mode1
Gsta5	BL_Mode1
Fat3	BL_Mode1
Ripor3	BL_Mode1
Lekr1	BL_Mode1
Mroh8	BL_Mode1
3110070M22Rik	BL_Mode1
6430550D23Rik	BL_Mode1
Morrbid	BL_Mode1
Commd6	BL_Mode1
Kbtbd6	BL_Mode1
Mir692-1	BL_Mode1
AK157302	BL_Mode1
Ppil6	BL_Mode1
Emc1	BL_Mode1
Tmco2	BL_Mode1
Fam174b	BL_Mode1
Gm2026	BL_Mode1
Gm14288	BL_Mode1
Ube2v1	BL_Mode1
Lncenc1	BL_Mode1
Ifi27l2a	BL_Mode1
Alkbh1	BL_Mode1
Nrp	BL_Mode1
A130010J15Rik	BL_Mode1
Zan	BL_Mode1
4933416I08Rik	BL_Mode1
Eloc	BL_Mode1
Smok4a	BL_Mode1
Gm12922	BL_Mode1
Gm12933	BL_Mode1
Eef2-ps2	BL_Mode1
Gm12901	BL_Mode1
Gm11599	BL_Mode1
A930006K02Rik	BL_Mode1
Abhd11os	BL_Mode1
1700086P04Rik	BL_Mode1
Gm11520	BL_Mode1
Gm11423	BL_Mode1
4732490B19Rik	BL_Mode1
1810063I02Rik	BL_Mode1
Gm15290	BL_Mode1
4921531C22Rik	BL_Mode1
Platr9	BL_Mode1
2410003L11Rik	BL_Mode1
Gm12315	BL_Mode1
4833417C18Rik	BL_Mode1
Pla2g10os	BL_Mode1
2810403D21Rik	BL_Mode1
Gm15286	BL_Mode1
Mexis	BL_Mode1
Gm12505	BL_Mode1
2010001A14Rik	BL_Mode1
Gm13203	BL_Mode1
Gm9013	BL_Mode1
5330411J11Rik	BL_Mode1
Platr27	BL_Mode1
Gm23901	BL_Mode1
Scarna8	BL_Mode1
Gm22009	BL_Mode1
Gm16136	BL_Mode1
Timm10b	BL_Mode1
Gm1965	BL_Mode1
Prr23a3	BL_Mode1
Gm4675	BL_Mode1
Gm6576	BL_Mode1
Gm6728	BL_Mode1
Gm5093	BL_Mode1
E130317F20Rik	BL_Mode1
1700116B05Rik	BL_Mode1
Smim17	BL_Mode1
Gm7970	BL_Mode1
Tdpoz5	BL_Mode1
Gm21244	BL_Mode1
Gal3st2	BL_Mode1
Trav4-4-dv10	BL_Mode1
Gm21976	BL_Mode1
Gm21811	BL_Mode1
Gm11757	BL_Mode1
2500002B13Rik	BL_Mode1
A930038B10Rik	BL_Mode1
1700022N22Rik	BL_Mode1
Platr30	BL_Mode1
Snhg6	BL_Mode1
1700097N02Rik	BL_Mode1
1700065O20Rik	BL_Mode1
2310008N11Rik	BL_Mode1
2310039L15Rik	BL_Mode1
Gm29443	BL_Mode1
Gm29243	BL_Mode1
2010308F09Rik	BL_Mode1
Gm28535	BL_Mode1
Gm19461	BL_Mode1
2010010A06Rik	BL_Mode1
Gm2447	BL_Mode1
Gm37500	BL_Mode1
Gm4961	BL_Mode1
Gm5547	BL_Mode1
Gm5279	BL_Mode1
Iglc3	BL_Mode1
Gm35986	BL_Mode1
Gm29811	BL_Mode1
Mir684-1	BL_Mode1
4931419H13Rik	BL_Mode1
Mrpl33	BL_Mode1
Gm19583	BL_Mode1
Gm4971	BL_Mode1
Snhg1	BL_Mode1
AU023762	BL_Mode1
Gm7380	BL_Mode1
Gm30570	BL_Mode1
4933404K13Rik	BL_Mode1
Gm47708	BL_Mode1
Gm7413	BL_Mode1
Eprn	BL_Mode1
5033406O09Rik	BL_Mode1
Gm19554	BL_Mode1
Eif1ad4	BL_Mode1
Gm7143	BL_Mode1
Gm47996	BL_Mode1
Vmn2r-ps110	BL_Mode1
Gm33301	BL_Mode1
Gm31814	BL_Mode1
4833438C02Rik	BL_Mode1
Gm50340	BL_Mode1
Gm30082	BL_Mode1
Gm36608	BL_Mode1
Gm42064	BL_Mode1
Shld3	BL_Mode1
Rnu1b6	BL_Mode1
Gm23402	BL_Mode1
Rn7s1	BL_Mode1
Gm23143	BL_Mode1
Gm22317	BL_Mode1
Mir692-2	BL_Mode1
Rnu5g	BL_Mode1
Gm23472	BL_Mode1
Gm23444	BL_Mode1
n-R5s102	BL_Mode1
Itga5	BL_Mode2
Dynlt1c	BL_Mode2
Nhp2	BL_Mode2
Fbxo9	BL_Mode2
Btbd6	BL_Mode2
Rabac1	BL_Mode2
Fcgrt	BL_Mode2
Ssbp2	BL_Mode2
Tomm40l	BL_Mode2
Ggt1	BL_Mode2
P4htm	BL_Mode2
Tle1	BL_Mode2
Elk1	BL_Mode2
E2f4	BL_Mode2
Med28	BL_Mode2
Mydgf	BL_Mode2
Ccdc12	BL_Mode2
Tcf3	BL_Mode2
Best3	BL_Mode2
Jade2	BL_Mode2
Limk2	BL_Mode2
Supt4a	BL_Mode2
Cox11	BL_Mode2
Kif3c	BL_Mode2
Slc25a19	BL_Mode2
Spns3	BL_Mode2
Aopep	BL_Mode2
Ube2e1	BL_Mode2
Mettl3	BL_Mode2
Wbp2nl	BL_Mode2
Maf1	BL_Mode2
Ly6f	BL_Mode2
Lmf2	BL_Mode2
Get1	BL_Mode2
C1qtnf12	BL_Mode2
Tnfrsf12a	BL_Mode2
Dynap	BL_Mode2
Tm7sf2	BL_Mode2
Pola2	BL_Mode2
Cdk2ap2	BL_Mode2
Kat5	BL_Mode2
Hspa12a	BL_Mode2
Pmel	BL_Mode2
Hdhd2	BL_Mode2
Zfp511	BL_Mode2
Tfap2b	BL_Mode2
Ndufb5	BL_Mode2
Crtc2	BL_Mode2
Wdr31	BL_Mode2
Rgp1	BL_Mode2
Pomgnt1	BL_Mode2
2510003B16Rik	BL_Mode2
Tmem54	BL_Mode2
Cnksr1	BL_Mode2
Fastk	BL_Mode2
Fbxo44	BL_Mode2
Mfn2	BL_Mode2
Ppp2r2c	BL_Mode2
Slc30a3	BL_Mode2
Tfr2	BL_Mode2
Pradc1	BL_Mode2
Fah	BL_Mode2
Fgf3	BL_Mode2
Eif4ebp1	BL_Mode2
Pla2g15	BL_Mode2
Tmem170	BL_Mode2
Grik4	BL_Mode2
Abcg4	BL_Mode2
Pin1	BL_Mode2
Lysmd2	BL_Mode2
Aph1b	BL_Mode2
Cmtm7	BL_Mode2
Nme6	BL_Mode2
Loxhd1	BL_Mode2
Spata2l	BL_Mode2
Alg3	BL_Mode2
Tspan8	BL_Mode2
Pkd1l2	BL_Mode2
Otoa	BL_Mode2
Becn1	BL_Mode2
Oaz1	BL_Mode2
Mrps2	BL_Mode2
Tk2	BL_Mode2
Chchd5	BL_Mode2
Prr3	BL_Mode2
Lrrc56	BL_Mode2
Gstm2	BL_Mode2
Lat2	BL_Mode2
Ramp3	BL_Mode2
Rusc1	BL_Mode2
Rrp9	BL_Mode2
Entpd3	BL_Mode2
Tbc1d22b	BL_Mode2
Tbc1d10b	BL_Mode2
Zfyve1	BL_Mode2
1700001O22Rik	BL_Mode2
Camsap3	BL_Mode2
Fads6	BL_Mode2
Il17c	BL_Mode2
Pik3r6	BL_Mode2
A4galt	BL_Mode2
Zfp668	BL_Mode2
Pgbd5	BL_Mode2
Traf7	BL_Mode2
Bcl3	BL_Mode2
Trim50	BL_Mode2
Usp21	BL_Mode2
Rtl6	BL_Mode2
Elmod3	BL_Mode2
Syt17	BL_Mode2
Ifitm6	BL_Mode2
Tor4a	BL_Mode2
Zfp637	BL_Mode2
Zfp341	BL_Mode2
9430015G10Rik	BL_Mode2
Cdpf1	BL_Mode2
Urm1	BL_Mode2
Gm41341	BL_Mode2
Etnk2	BL_Mode2
Nutf2-ps1	BL_Mode2
Tmem254	BL_Mode2
Tmem185a	BL_Mode2
Rsph3a	BL_Mode2
Btbd19	BL_Mode2
Rec114	BL_Mode2
Glo1-ps	BL_Mode2
Nkain1	BL_Mode2
Gm5138	BL_Mode2
Ankrd39	BL_Mode2
Gm14150	BL_Mode2
Gm13032	BL_Mode2
Gm11264	BL_Mode2
LOC118568473	BL_Mode2
Dynlt1f	BL_Mode2
Gm12625	BL_Mode2
B230217O12Rik	BL_Mode2
2610306M01Rik	BL_Mode2
9130401M01Rik	BL_Mode2
Gm31693	BL_Mode2
Dcst2	BL_Mode2
Gm5907	BL_Mode2
Gm36283	BL_Mode2
Scamp4	BL_Mode2
Rtca	BL_Mode3
Dnajc5	BL_Mode3
Tpd52l2	BL_Mode3
Nsun5	BL_Mode3
Mfsd10	BL_Mode3
Ckb	BL_Mode3
Myg1	BL_Mode3
Sync	BL_Mode3
Gtf2h4	BL_Mode3
Acap1	BL_Mode3
Akr1b3	BL_Mode3
Gstt3	BL_Mode3
Coasy	BL_Mode3
Rtcb	BL_Mode3
Fbxo7	BL_Mode3
Bcap31	BL_Mode3
Ciao3	BL_Mode3
Dhrs1	BL_Mode3
Nr2f6	BL_Mode3
Pdcd2l	BL_Mode3
Ap1m1	BL_Mode3
Elf3	BL_Mode3
Ppp5c	BL_Mode3
Sh3gl1	BL_Mode3
Mrpl4	BL_Mode3
Mob3a	BL_Mode3
Nosip	BL_Mode3
Slc25a1	BL_Mode3
Itpkc	BL_Mode3
Coq8b	BL_Mode3
Gcdh	BL_Mode3
Ruvbl2	BL_Mode3
Thop1	BL_Mode3
Wdr1	BL_Mode3
Ndrg1	BL_Mode3
Bud23	BL_Mode3
Mcm5	BL_Mode3
Ddx39a	BL_Mode3
Pard6a	BL_Mode3
Napa	BL_Mode3
Osgep	BL_Mode3
Cdc20	BL_Mode3
Neurl1a	BL_Mode3
Srm	BL_Mode3
Zdhhc24	BL_Mode3
Ndor1	BL_Mode3
Saal1	BL_Mode3
Tmco6	BL_Mode3
Stx1a	BL_Mode3
M6pr	BL_Mode3
Gtpbp3	BL_Mode3
Ccdc124	BL_Mode3
Rhoa	BL_Mode3
Brme1	BL_Mode3
Relt	BL_Mode3
Snap47	BL_Mode3
Stx5a	BL_Mode3
Tnfrsf13b	BL_Mode3
Spire2	BL_Mode3
Plin5	BL_Mode3
Rpl15	BL_Mode3
Bcas1	BL_Mode3
Tango2	BL_Mode3
Acsf3	BL_Mode3
Ppt2	BL_Mode3
Abo	BL_Mode3
Stk32c	BL_Mode3
Nelfcd	BL_Mode3
Mrm1	BL_Mode3
Cdk5rap3	BL_Mode3
Slc25a22	BL_Mode3
Mdh2	BL_Mode3
Ubb	BL_Mode3
Arfgef3	BL_Mode3
Fzr1	BL_Mode3
Pfkl	BL_Mode3
Madcam1	BL_Mode3
Rack1	BL_Mode3
Upp1	BL_Mode3
Osbp2	BL_Mode3
Pgam2	BL_Mode3
Dbnl	BL_Mode3
Tubd1	BL_Mode3
Shmt1	BL_Mode3
Llgl1	BL_Mode3
Rnaseh1	BL_Mode3
Dvl2	BL_Mode3
Aloxe3	BL_Mode3
Gstz1	BL_Mode3
Xrcc3	BL_Mode3
Pdcd6	BL_Mode3
Elp3	BL_Mode3
Haus4	BL_Mode3
Psmb5	BL_Mode3
Laptm4b	BL_Mode3
Derl1	BL_Mode3
Fam83f	BL_Mode3
Parvb	BL_Mode3
Pmm1	BL_Mode3
Mgrn1	BL_Mode3
Bop1	BL_Mode3
Mapk12	BL_Mode3
Rabl2	BL_Mode3
Mzt2	BL_Mode3
Arl6	BL_Mode3
Klhl22	BL_Mode3
Rcan1	BL_Mode3
Krt7	BL_Mode3
Cd4	BL_Mode3
Ccndbp1	BL_Mode3
Pkmyt1	BL_Mode3
Wdr4	BL_Mode3
Hagh	BL_Mode3
Mrpl28	BL_Mode3
Acsbg3	BL_Mode3
Hdac3	BL_Mode3
Rbfa	BL_Mode3
Grpel2	BL_Mode3
Prpf19	BL_Mode3
Naa40	BL_Mode3
Vps51	BL_Mode3
Dpf2	BL_Mode3
Esrra	BL_Mode3
Sirt7	BL_Mode3
Pycr1	BL_Mode3
Aspscr1	BL_Mode3
Mob2	BL_Mode3
Dus1l	BL_Mode3
Gps1	BL_Mode3
Actr1a	BL_Mode3
Hexa	BL_Mode3
Cdk2	BL_Mode3
Atp5b	BL_Mode3
Ric8a	BL_Mode3
Taldo1	BL_Mode3
Cant1	BL_Mode3
Tyms	BL_Mode3
Plekhb2	BL_Mode3
Imp4	BL_Mode3
Abcb6	BL_Mode3
Itm2c	BL_Mode3
Scly	BL_Mode3
Asb1	BL_Mode3
Glul	BL_Mode3
Pycr2	BL_Mode3
Mmadhc	BL_Mode3
Ntmt1	BL_Mode3
Psmd5	BL_Mode3
Wdr5	BL_Mode3
Uap1l1	BL_Mode3
Slc43a1	BL_Mode3
Arfgap2	BL_Mode3
Mtch2	BL_Mode3
Tyro3	BL_Mode3
Sdcbp2	BL_Mode3
Fam210b	BL_Mode3
Nfs1	BL_Mode3
Sec22b	BL_Mode3
Pmvk	BL_Mode3
Hcn3	BL_Mode3
Pias3	BL_Mode3
Cth	BL_Mode3
Tnfrsf8	BL_Mode3
Ppcs	BL_Mode3
Urod	BL_Mode3
Mmachc	BL_Mode3
Mknk1	BL_Mode3
Aldh4a1	BL_Mode3
Fabp3	BL_Mode3
Ak2	BL_Mode3
Stmn1	BL_Mode3
Psmb2	BL_Mode3
Acot7	BL_Mode3
Ints11	BL_Mode3
Snx17	BL_Mode3
Nrbp1	BL_Mode3
Grpel1	BL_Mode3
Tfip11	BL_Mode3
Gtf2h3	BL_Mode3
Acads	BL_Mode3
Hnf1a	BL_Mode3
Pomp	BL_Mode3
Hibadh	BL_Mode3
Wdr54	BL_Mode3
Chchd6	BL_Mode3
Necap1	BL_Mode3
Cd9	BL_Mode3
Nfkbib	BL_Mode3
Coq7	BL_Mode3
Ppp4c	BL_Mode3
Mrpl48	BL_Mode3
Rabep2	BL_Mode3
Phkg2	BL_Mode3
Saraf	BL_Mode3
Sin3b	BL_Mode3
Polr2c	BL_Mode3
Ifi30	BL_Mode3
Tradd	BL_Mode3
Zpr1	BL_Mode3
Pstpip1	BL_Mode3
Myd88	BL_Mode3
Nicn1	BL_Mode3
Flcn	BL_Mode3
Sbspon	BL_Mode3
Pdxk	BL_Mode3
Fbxw8	BL_Mode3
Mks1	BL_Mode3
Exosc4	BL_Mode3
Tbc1d10a	BL_Mode3
Colgalt1	BL_Mode3
Eef2k	BL_Mode3
Epn1	BL_Mode3
Haus8	BL_Mode3
Grhpr	BL_Mode3
Pip4p1	BL_Mode3
Galt	BL_Mode3
Dipk1b	BL_Mode3
Hif1an	BL_Mode3
Commd2	BL_Mode3
Fgf1	BL_Mode3
Tmem184a	BL_Mode3
Cuedc2	BL_Mode3
Dnajc12	BL_Mode3
Spryd3	BL_Mode3
Mmaa	BL_Mode3
Atg101	BL_Mode3
Tedc1	BL_Mode3
Kcnh3	BL_Mode3
Xkr8	BL_Mode3
Hspb2	BL_Mode3
Bphl	BL_Mode3
Kash5	BL_Mode3
Hdhd3	BL_Mode3
Spsb2	BL_Mode3
Tbc1d17	BL_Mode3
Ephx1	BL_Mode3
Mtg1	BL_Mode3
Zc3hc1	BL_Mode3
Cybc1	BL_Mode3
Wdr45	BL_Mode3
Trp53rka	BL_Mode3
Bmf	BL_Mode3
Ppp1ca	BL_Mode3
Tsfm	BL_Mode3
Eml2	BL_Mode3
Sox15	BL_Mode3
Thoc6	BL_Mode3
Cdc42ep4	BL_Mode3
Ydjc	BL_Mode3
Poldip3	BL_Mode3
Bhmt2	BL_Mode3
Adprs	BL_Mode3
Shc1	BL_Mode3
Pla2g6	BL_Mode3
Trp53rkb	BL_Mode3
Pyurf	BL_Mode3
Pld6	BL_Mode3
Bicdl2	BL_Mode3
Lysmd4	BL_Mode3
Ccdc60	BL_Mode3
Pheta1	BL_Mode3
Ubb-ps	BL_Mode3
Alkbh2	BL_Mode3
Slc16a13	BL_Mode3
Zfp574	BL_Mode3
Insig1	BL_Mode3
Proser2	BL_Mode3
Snx12	BL_Mode3
Unc119b	BL_Mode3
Tent5b	BL_Mode3
Fam83h	BL_Mode3
Adck2	BL_Mode3
Arf1	BL_Mode3
Ccnb1-ps	BL_Mode3
Igf2	BL_Mode3
Mcat	BL_Mode3
Ccnq	BL_Mode3
Fzd9	BL_Mode3
Tifab	BL_Mode3
Carmil2	BL_Mode3
Gpd1l	BL_Mode3
Ubald2	BL_Mode3
Cited1	BL_Mode3
AU021092	BL_Mode3
Acot4	BL_Mode3
Oas1a	BL_Mode3
Rnaseh2a	BL_Mode3
Aph1c	BL_Mode3
Rab4b	BL_Mode3
Gatd3a	BL_Mode3
Eif3k	BL_Mode3
Grwd1	BL_Mode3
Ech1	BL_Mode3
Lgals4	BL_Mode3
Klf1	BL_Mode3
Tmem120b	BL_Mode3
Kctd18	BL_Mode3
Rnd1	BL_Mode3
Cope	BL_Mode3
Slain1	BL_Mode3
Npm3	BL_Mode3
Spock1	BL_Mode3
Capg	BL_Mode3
Ccdc189	BL_Mode3
Pkn1	BL_Mode3
Megf6	BL_Mode3
Hdhd5	BL_Mode3
Eno1b	BL_Mode3
Ndufs8	BL_Mode3
Fdps	BL_Mode3
H2ac1	BL_Mode3
Tmem219	BL_Mode3
H2-Q7	BL_Mode3
H2-Q9	BL_Mode3
Stk19	BL_Mode3
Sphk1	BL_Mode3
Atp5g2	BL_Mode3
Mtx1	BL_Mode3
Ethe1	BL_Mode3
Pomgnt2	BL_Mode3
Oas1g	BL_Mode3
Dmrtc1c1	BL_Mode3
BC003965	BL_Mode3
Ccdc134	BL_Mode3
Psrc1	BL_Mode3
Gm5356	BL_Mode3
Gmppb	BL_Mode3
Cited4	BL_Mode3
Zmynd12	BL_Mode3
Eef1g	BL_Mode3
Ints5	BL_Mode3
Oip5	BL_Mode3
H2-T-ps	BL_Mode3
D2hgdh	BL_Mode3
Wdfy1	BL_Mode3
Mlycd	BL_Mode3
Foxr1	BL_Mode3
Kcng1	BL_Mode3
Mocs3	BL_Mode3
Itpa	BL_Mode3
Aldh3b2	BL_Mode3
Tmem92	BL_Mode3
Ywhaq	BL_Mode3
Gm10913	BL_Mode3
Gm2606	BL_Mode3
Gm6316	BL_Mode3
Pramel28	BL_Mode3
Cisd3	BL_Mode3
Il11ra2	BL_Mode3
Mon1b	BL_Mode3
Gm3222	BL_Mode3
Ctag2l1	BL_Mode3
Rpl10-ps1	BL_Mode3
Gm13464	BL_Mode3
Gm14760	BL_Mode3
Gm13680	BL_Mode3
Gm12286	BL_Mode3
Gm12435	BL_Mode3
Gm5847	BL_Mode3
Gm13413	BL_Mode3
Gm13394	BL_Mode3
Lin52	BL_Mode3
Gm9697	BL_Mode3
Gm3571	BL_Mode3
Gm17046	BL_Mode3
Stk19-ps1	BL_Mode3
Scnm1	BL_Mode3
Gm5873	BL_Mode3
AF067061	BL_Mode3
Gm13043	BL_Mode3
Gm10481	BL_Mode3
Gm4335	BL_Mode3
Gm2546	BL_Mode3
Ccdc166	BL_Mode3
Gm7901	BL_Mode3
Gm8146	BL_Mode3
Gm6123	BL_Mode3
Prmt1	BL_Mode3
Gm4565	BL_Mode3
Aurkc-ps	BL_Mode3
Zscan4a	BL_Mode3
Gm4800	BL_Mode3
Gm5425	BL_Mode3
Gm6218	BL_Mode3
Gm9176	BL_Mode3
Gm8016	BL_Mode3
Gm5207	BL_Mode3
Gm8341	BL_Mode3
Gm17879	BL_Mode3
Gm9514	BL_Mode3
Gm6995	BL_Mode3
Mkrn2	BL_Mode3
Gm2a	BL_Mode3
Abhd15	BL_Mode3
Slc5a5	BL_Mode3
Oxa1l	BL_Mode3
N4bp3	BL_Mode3
Pcbp3	BL_Mode3
Glmp	BL_Mode3
Jup	BL_Mode3
Folr1	BL_Mode3
Idh3g	BL_Mode3
Unc119	BL_Mode3
Vrk3	BL_Mode3
Ranbp3	BL_Mode3
Kdelr1	BL_Mode3
Pla1a	BL_Mode3
Atp5d	BL_Mode3
Mpnd	BL_Mode3
Pld3	BL_Mode3
Pih1d1	BL_Mode3
Ier3	BL_Mode3
Rad23a	BL_Mode3
Nqo1	BL_Mode3
Cacna1b	BL_Mode3
Dtx2	BL_Mode3
Txn2	BL_Mode3
Pafah1b3	BL_Mode3
Dnajb1	BL_Mode3
Evx1	BL_Mode3
Smpd4	BL_Mode3
Kptn	BL_Mode3
Med8	BL_Mode3
Rbm14	BL_Mode3
Aprt	BL_Mode3
Tspan31	BL_Mode3
P3h4	BL_Mode3
Ddah2	BL_Mode3
Zfp775	BL_Mode3
Bcl2l1	BL_Mode3
0610009B22Rik	BL_Mode3
Id3	BL_Mode3
Ube2g2	BL_Mode3
Tor2a	BL_Mode3
Tmem115	BL_Mode3
Tmem86a	BL_Mode3
Adssl1	BL_Mode3
Gltp	BL_Mode3
Pea15a	BL_Mode3
Dynlt2b	BL_Mode3
Tex261	BL_Mode3
Clic3	BL_Mode3
Pdzd11	BL_Mode3
Prune1	BL_Mode3
Il17rb	BL_Mode3
Ift27	BL_Mode3
Nt5c3b	BL_Mode3
Glod4	BL_Mode3
Rhbdl3	BL_Mode3
Mlx	BL_Mode3
Sp2	BL_Mode3
Rab5c	BL_Mode3
Rps6kl1	BL_Mode3
Plscr3	BL_Mode3
Rab4a	BL_Mode3
Washc3	BL_Mode3
Mknk2	BL_Mode3
Pttg1	BL_Mode3
Tcn2	BL_Mode3
Sap30bp	BL_Mode3
Ten1	BL_Mode3
Adprm	BL_Mode3
Dcaf4	BL_Mode3
Erg28	BL_Mode3
Fdft1	BL_Mode3
Lman2	BL_Mode3
Ddx41	BL_Mode3
Dad1	BL_Mode3
Ajuba	BL_Mode3
Wnt7b	BL_Mode3
Mief1	BL_Mode3
Sdf2l1	BL_Mode3
Slc49a4	BL_Mode3
Msrb2	BL_Mode3
Slc26a6	BL_Mode3
Cnpy3	BL_Mode3
Cox7a2l	BL_Mode3
Tapbp	BL_Mode3
Mrps18b	BL_Mode3
Txnl4a	BL_Mode3
Gm16286	BL_Mode3
Sac3d1	BL_Mode3
Efemp2	BL_Mode3
Rnaseh2c	BL_Mode3
Slc16a3	BL_Mode3
Rdh5	BL_Mode3
Cnpy2	BL_Mode3
Pfkfb4	BL_Mode3
Sec11a	BL_Mode3
Rab40c	BL_Mode3
Adhfe1	BL_Mode3
Il1r2	BL_Mode3
Bcs1l	BL_Mode3
Alppl2	BL_Mode3
Stk25	BL_Mode3
Steap3	BL_Mode3
Tada1	BL_Mode3
Slc2a8	BL_Mode3
Sh3glb2	BL_Mode3
Notch1	BL_Mode3
Psd4	BL_Mode3
Nup35	BL_Mode3
Lrrc57	BL_Mode3
1700037H04Rik	BL_Mode3
Cst3	BL_Mode3
Rbck1	BL_Mode3
Mrgbp	BL_Mode3
Scamp3	BL_Mode3
Dcaf12	BL_Mode3
Mrpl37	BL_Mode3
Rnf220	BL_Mode3
Akr7a5	BL_Mode3
Ddost	BL_Mode3
Ncdn	BL_Mode3
Sesn2	BL_Mode3
Mthfr	BL_Mode3
Man2b2	BL_Mode3
Slc15a4	BL_Mode3
Oasl2	BL_Mode3
Plbd2	BL_Mode3
Cpsf4	BL_Mode3
Limk1	BL_Mode3
M1ap	BL_Mode3
Vamp1	BL_Mode3
E130112N10Rik	BL_Mode3
Mesp2	BL_Mode3
Rasgrp4	BL_Mode3
Mrps11	BL_Mode3
Prss8	BL_Mode3
Nucb1	BL_Mode3
Sergef	BL_Mode3
Gata1	BL_Mode3
Ebp	BL_Mode3
Ftsj1	BL_Mode3
Tecr	BL_Mode3
Nudt21	BL_Mode3
Usb1	BL_Mode3
Pgls	BL_Mode3
Babam1	BL_Mode3
Dnaaf1	BL_Mode3
Mau2	BL_Mode3
Lpar2	BL_Mode3
Spg21	BL_Mode3
Lctl	BL_Mode3
Srprb	BL_Mode3
Cish	BL_Mode3
Mon1a	BL_Mode3
Marchf3	BL_Mode3
Oas3	BL_Mode3
Slc10a3	BL_Mode3
Gstt2	BL_Mode3
Atp2c2	BL_Mode3
Vav1	BL_Mode3
Fam53c	BL_Mode3
Fam151b	BL_Mode3
Gcsh	BL_Mode3
Sec22a	BL_Mode3
Mad2l1bp	BL_Mode3
Zyg11a	BL_Mode3
Sema3f	BL_Mode3
Map2k2	BL_Mode3
Egln3	BL_Mode3
Pramel17	BL_Mode3
Lzts2	BL_Mode3
Sigmar1	BL_Mode3
Macrod1	BL_Mode3
BC031181	BL_Mode3
Polr1h	BL_Mode3
Zdhhc9	BL_Mode3
Trmt12	BL_Mode3
Lrrc20	BL_Mode3
Mfsd2b	BL_Mode3
Slc22a20	BL_Mode3
Fbxo27	BL_Mode3
Acp7	BL_Mode3
Cisd1	BL_Mode3
H2az1	BL_Mode3
Acd	BL_Mode3
Ano2	BL_Mode3
Gstp2	BL_Mode3
Edc3	BL_Mode3
Snx22	BL_Mode3
Ptpa	BL_Mode3
Grin3a	BL_Mode3
Icmt	BL_Mode3
Zfp335	BL_Mode3
Nup43	BL_Mode3
Tax1bp3	BL_Mode3
Accs	BL_Mode3
Spns2	BL_Mode3
Dxo	BL_Mode3
Abhd11	BL_Mode3
Tmem51	BL_Mode3
Gemin8	BL_Mode3
Klc3	BL_Mode3
Mgl2	BL_Mode3
Rap1gap	BL_Mode3
Nutm1	BL_Mode3
Slc39a11	BL_Mode3
Phlda3	BL_Mode3
S100a14	BL_Mode3
Slc5a10	BL_Mode3
Dhrs7b	BL_Mode3
Flad1	BL_Mode3
Alkbh5	BL_Mode3
Wdr55	BL_Mode3
Wdr74	BL_Mode3
Il17re	BL_Mode3
Niban3	BL_Mode3
Fem1a	BL_Mode3
Pced1b	BL_Mode3
Dnd1	BL_Mode3
Lrfn4	BL_Mode3
Mfsd5	BL_Mode3
Mrps12	BL_Mode3
Bst2	BL_Mode3
Irs3	BL_Mode3
Ino80c	BL_Mode3
Cyp4f16	BL_Mode3
Lurap1l	BL_Mode3
Slc35e4	BL_Mode3
Mblac1	BL_Mode3
2310022A10Rik	BL_Mode3
Plpp7	BL_Mode3
Zfp786	BL_Mode3
Arf3	BL_Mode3
Tbc1d22a	BL_Mode3
Get3	BL_Mode3
Ier2	BL_Mode3
H2-Q5	BL_Mode3
Mettl7a2	BL_Mode3
Sphk2	BL_Mode3
Rps18-ps3	BL_Mode3
Gsta2	BL_Mode3
Gm10036	BL_Mode3
Slc27a4	BL_Mode3
Rpl13-ps6	BL_Mode3
Kmt5c	BL_Mode3
Dhps	BL_Mode3
Pwwp2b	BL_Mode3
Bckdha	BL_Mode3
Dnai1	BL_Mode3
Zfp954	BL_Mode3
Numbl	BL_Mode3
Arhgap22	BL_Mode3
Rpl7l1	BL_Mode3
Pym1	BL_Mode3
Gm12918	BL_Mode3
Fbxl12	BL_Mode3
Ap5s1	BL_Mode3
Gstm6	BL_Mode3
Rnf121	BL_Mode3
Aurkc	BL_Mode3
Zbtb3	BL_Mode3
Kti12	BL_Mode3
Rhog	BL_Mode3
Pak6	BL_Mode3
Smim41	BL_Mode3
Gm2574	BL_Mode3
B020031M17Rik	BL_Mode3
Gm12790	BL_Mode3
H2aw	BL_Mode3
Zfp973	BL_Mode3
Arhgap8	BL_Mode3
Gm11127	BL_Mode3
Gm12463	BL_Mode3
Gm12161	BL_Mode3
Gm14460	BL_Mode3
Gm13332	BL_Mode3
Gm12617	BL_Mode3
Cd63-ps	BL_Mode3
Gm5501	BL_Mode3
LOC100862115	BL_Mode3
Rnaset2a	BL_Mode3
Gm16513	BL_Mode3
Tdpoz8	BL_Mode3
Gm5525	BL_Mode3
Gm42517	BL_Mode3
Gm6681	BL_Mode3
Gm29787	BL_Mode3
Gm4802	BL_Mode3
Gm6951	BL_Mode3
Acvrl1	BL_Mode4
Mmp11	BL_Mode4
B9d1	BL_Mode4
Rgs19	BL_Mode4
Rab3b	BL_Mode4
Nob1	BL_Mode4
Cavin1	BL_Mode4
Hmox2	BL_Mode4
Slbp	BL_Mode4
Senp3	BL_Mode4
Trh	BL_Mode4
Ankrd13d	BL_Mode4
Atp6v1b2	BL_Mode4
Tfpt	BL_Mode4
Prpf31	BL_Mode4
Rpl10	BL_Mode4
Gadd45b	BL_Mode4
Prpsap1	BL_Mode4
Scube1	BL_Mode4
Copz2	BL_Mode4
Fdxr	BL_Mode4
L3hypdh	BL_Mode4
Trappc12	BL_Mode4
Psmc5	BL_Mode4
Lrrc46	BL_Mode4
Ahsa1	BL_Mode4
Dhrs7	BL_Mode4
Glrx5	BL_Mode4
Dpf3	BL_Mode4
Fbp2	BL_Mode4
Nkd2	BL_Mode4
Vdac2	BL_Mode4
Anxa11	BL_Mode4
Itm2b	BL_Mode4
Lrp10	BL_Mode4
Slc25a17	BL_Mode4
Chaf1b	BL_Mode4
Acat2	BL_Mode4
Dusp1	BL_Mode4
Gna14	BL_Mode4
Zfpl1	BL_Mode4
Tesmin	BL_Mode4
Sectm1a	BL_Mode4
Hps1	BL_Mode4
Dctn2	BL_Mode4
Ube2t	BL_Mode4
Irf6	BL_Mode4
Gca	BL_Mode4
Snrpb	BL_Mode4
Slc27a3	BL_Mode4
Slc50a1	BL_Mode4
Cpt2	BL_Mode4
Tfap2c	BL_Mode4
Mfsd2a	BL_Mode4
Mob3c	BL_Mode4
Zfp593	BL_Mode4
Acap3	BL_Mode4
Rnf4	BL_Mode4
Eif2b1	BL_Mode4
Rimbp2	BL_Mode4
Gpn3	BL_Mode4
Agfg2	BL_Mode4
Malsu1	BL_Mode4
Add2	BL_Mode4
Mrpl19	BL_Mode4
Rab43	BL_Mode4
Aldh1l1	BL_Mode4
Tamm41	BL_Mode4
Ctsc	BL_Mode4
Ppme1	BL_Mode4
Parva	BL_Mode4
D7Ertd443e	BL_Mode4
Atp2b3	BL_Mode4
Psmd10	BL_Mode4
Rasa3	BL_Mode4
Gsr	BL_Mode4
Pdlim3	BL_Mode4
Nkd1	BL_Mode4
Hsd11b2	BL_Mode4
Smpd3	BL_Mode4
Apoa1	BL_Mode4
Qars	BL_Mode4
Inppl1	BL_Mode4
Gab3	BL_Mode4
Gm38425	BL_Mode4
Nfatc1	BL_Mode4
Ybey	BL_Mode4
Qsox1	BL_Mode4
Tle2	BL_Mode4
Trim67	BL_Mode4
Lrg1	BL_Mode4
Mycn	BL_Mode4
Spry1	BL_Mode4
Kcnmb2	BL_Mode4
Actr5	BL_Mode4
Nod1	BL_Mode4
Focad	BL_Mode4
Slco4a1	BL_Mode4
Adk	BL_Mode4
Oxld1	BL_Mode4
Mrps6	BL_Mode4
Gm5422	BL_Mode4
Mrps35	BL_Mode4
Klhdc4	BL_Mode4
Cyp2b23	BL_Mode4
Catsperd	BL_Mode4
Trim62	BL_Mode4
Pnma8a	BL_Mode4
Lhfpl1	BL_Mode4
Foxn4	BL_Mode4
Mgat3	BL_Mode4
Pgp	BL_Mode4
Diras1	BL_Mode4
Cilp2	BL_Mode4
Tigd3	BL_Mode4
Gm6195	BL_Mode4
Nqo2	BL_Mode4
Cltb	BL_Mode4
Frat2	BL_Mode4
Diras2	BL_Mode4
Stbd1	BL_Mode4
Prss48	BL_Mode4
Urgcp	BL_Mode4
Ccdc137	BL_Mode4
Amigo1	BL_Mode4
Cd177	BL_Mode4
Cdc42se2	BL_Mode4
1700024B05Rik	BL_Mode4
Slc30a7	BL_Mode4
Pdlim1	BL_Mode4
Thra	BL_Mode4
Ntrk3	BL_Mode4
E430016F16Rik	BL_Mode4
Reg1	BL_Mode4
Gemin2	BL_Mode4
U2af1	BL_Mode4
Slc25a3	BL_Mode4
Ncs1	BL_Mode4
Impdh2	BL_Mode4
Slc31a2	BL_Mode4
H4c11	BL_Mode4
Hdac8	BL_Mode4
Gm10232	BL_Mode4
Rpl7a-ps3	BL_Mode4
Sat2	BL_Mode4
Qrich2	BL_Mode4
Gm10293	BL_Mode4
Ccnb1ip1	BL_Mode4
Cebpd	BL_Mode4
Pwwp4b	BL_Mode4
Nanos1	BL_Mode4
Slfn2	BL_Mode4
Lrrc61	BL_Mode4
Fam169b	BL_Mode4
Psme2	BL_Mode4
Atg4a	BL_Mode4
Prrt4	BL_Mode4
LOC108167922	BL_Mode4
Pwwp4-ps	BL_Mode4
Gm14963	BL_Mode4
4931428L18Rik	BL_Mode4
Gm29669	BL_Mode4
Tepp	BL_Mode4
Tcerg1l	BL_Mode4
Cerox1	BL_Mode4
Gm2308	BL_Mode4
Khdc3	BL_Mode4
Gal3st2b	BL_Mode4
LOC665290	BL_Mode4
Rpl31-ps15	BL_Mode4
Ptges3l	BL_Mode4
Gm16470	BL_Mode4
Gm5430	BL_Mode4
Psmb6-ps2	BL_Mode4
Gm8115	BL_Mode4
Rps4x-ps	BL_Mode4
Gm18959	BL_Mode4
Gm8784	BL_Mode4
F630042J09Rik	BL_Mode4
Galr3	BL_Mode4
Pnp	BL_Mode4
Itprip	BL_Mode4
Pparg	BL_Mode5
Icosl	BL_Mode5
Cfp	BL_Mode5
Cnnm3	BL_Mode5
Cnn1	BL_Mode5
Npepps	BL_Mode5
Ifrd1	BL_Mode5
Capns1	BL_Mode5
Septin7	BL_Mode5
Fam50a	BL_Mode5
Ap4e1	BL_Mode5
Snrpd1	BL_Mode5
Timm44	BL_Mode5
Plag1	BL_Mode5
Paf1	BL_Mode5
Sec14l2	BL_Mode5
Tax1bp1	BL_Mode5
Arhgef18	BL_Mode5
Ccdc130	BL_Mode5
Spc25	BL_Mode5
Mthfd2	BL_Mode5
Cs	BL_Mode5
Rfx5	BL_Mode5
Rsl1d1	BL_Mode5
Trap1	BL_Mode5
Pfdn2	BL_Mode5
Kif5b	BL_Mode5
Zfp655	BL_Mode5
Gabpa	BL_Mode5
Vav2	BL_Mode5
Mplkip	BL_Mode5
Mlkl	BL_Mode5
Tnpo3	BL_Mode5
Zfp715	BL_Mode5
Clpx	BL_Mode5
Hivep2	BL_Mode5
Prpf3	BL_Mode5
Eps8	BL_Mode5
Nfe2l2	BL_Mode5
Adss	BL_Mode5
Utp25	BL_Mode5
Nkap	BL_Mode5
Gtf3a	BL_Mode5
Dyrk3	BL_Mode5
Foxred2	BL_Mode5
Etaa1	BL_Mode5
Atad5	BL_Mode5
Crlf3	BL_Mode5
Cyb5r3	BL_Mode5
Med13l	BL_Mode5
Baiap2l2	BL_Mode5
Nol11	BL_Mode5
1700001P01Rik	BL_Mode5
Esr1	BL_Mode5
Hdac2	BL_Mode5
Frk	BL_Mode5
Trmt11	BL_Mode5
Sec63	BL_Mode5
Cep57l1	BL_Mode5
Ltv1	BL_Mode5
Fyn	BL_Mode5
Lama4	BL_Mode5
Ube2d1	BL_Mode5
Usp44	BL_Mode5
Tcp11l2	BL_Mode5
Sirt1	BL_Mode5
Dock2	BL_Mode5
Actr2	BL_Mode5
Pwwp3a	BL_Mode5
Txnrd1	BL_Mode5
Sptbn1	BL_Mode5
Acsl6	BL_Mode5
Rufy1	BL_Mode5
Med7	BL_Mode5
Cfap36	BL_Mode5
Dynll2	BL_Mode5
Lig3	BL_Mode5
Ftsj3	BL_Mode5
Pafah1b1	BL_Mode5
Sec14l1	BL_Mode5
Luc7l3	BL_Mode5
Kat2a	BL_Mode5
Stat5b	BL_Mode5
Sel1l	BL_Mode5
Spata7	BL_Mode5
Fut8	BL_Mode5
Nin	BL_Mode5
4930447C04Rik	BL_Mode5
Srsf5	BL_Mode5
Wdr37	BL_Mode5
Pfkp	BL_Mode5
Gdi2	BL_Mode5
Numb	BL_Mode5
Mlh3	BL_Mode5
Ryr2	BL_Mode5
Zkscan3	BL_Mode5
Exoc2	BL_Mode5
Mcur1	BL_Mode5
Id4	BL_Mode5
Cenpp	BL_Mode5
Dapk1	BL_Mode5
Sdha	BL_Mode5
Mccc2	BL_Mode5
Btf3	BL_Mode5
Polk	BL_Mode5
Aggf1	BL_Mode5
Nln	BL_Mode5
Cenpk	BL_Mode5
Fezf2	BL_Mode5
Acox2	BL_Mode5
Cspg4b	BL_Mode5
Dnah12	BL_Mode5
Sugt1	BL_Mode5
Npr3	BL_Mode5
Zscan26	BL_Mode5
Tars	BL_Mode5
Atp6v1c1	BL_Mode5
Mtbp	BL_Mode5
St13	BL_Mode5
Mroh1	BL_Mode5
Cblb	BL_Mode5
Atg3	BL_Mode5
Ccdc191	BL_Mode5
Tomm70a	BL_Mode5
Senp5	BL_Mode5
Dnm1l	BL_Mode5
Snx4	BL_Mode5
Zfp148	BL_Mode5
Synj1	BL_Mode5
Fhl1	BL_Mode5
Reg2	BL_Mode5
Rps6ka2	BL_Mode5
Chd1	BL_Mode5
Zfp54	BL_Mode5
Lpin2	BL_Mode5
Washc1	BL_Mode5
Rock1	BL_Mode5
Dtna	BL_Mode5
C2	BL_Mode5
Impact	BL_Mode5
Ankhd1	BL_Mode5
Smad4	BL_Mode5
Pde6a	BL_Mode5
Ccdc86	BL_Mode5
Kif20b	BL_Mode5
Pip5k1b	BL_Mode5
Cbwd1	BL_Mode5
Papss2	BL_Mode5
Smarca2	BL_Mode5
Eif3a	BL_Mode5
Gk	BL_Mode5
Twnk	BL_Mode5
Bbs4	BL_Mode5
Adpgk	BL_Mode5
Sp4	BL_Mode5
Sbds	BL_Mode5
Il23a	BL_Mode5
Prim1	BL_Mode5
Pias2	BL_Mode5
Syce1	BL_Mode5
Rptor	BL_Mode5
Hspa4l	BL_Mode5
Dhtkd1	BL_Mode5
Zfp282	BL_Mode5
Dnaaf5	BL_Mode5
Cwf19l2	BL_Mode5
Mybl1	BL_Mode5
Rdh10	BL_Mode5
Ccdc150	BL_Mode5
Acadl	BL_Mode5
Raph1	BL_Mode5
Inpp4a	BL_Mode5
Serpine2	BL_Mode5
Pask	BL_Mode5
Lrrfip1	BL_Mode5
Relch	BL_Mode5
Rbbp5	BL_Mode5
Ppfia4	BL_Mode5
Fh1	BL_Mode5
Spta1	BL_Mode5
Eprs	BL_Mode5
Plxna2	BL_Mode5
Frmd4a	BL_Mode5
Aldh9a1	BL_Mode5
Rsu1	BL_Mode5
Golga1	BL_Mode5
Yme1l1	BL_Mode5
Zbtb43	BL_Mode5
Hspa5	BL_Mode5
Psmd14	BL_Mode5
Strbp	BL_Mode5
Arl14ep	BL_Mode5
Myef2	BL_Mode5
Harbi1	BL_Mode5
Map1a	BL_Mode5
Nusap1	BL_Mode5
Snx5	BL_Mode5
Tpd52	BL_Mode5
Gnas	BL_Mode5
Dsn1	BL_Mode5
Gnb4	BL_Mode5
Ttc14	BL_Mode5
Acad9	BL_Mode5
Spata5	BL_Mode5
Cog6	BL_Mode5
Exosc8	BL_Mode5
Aadac	BL_Mode5
Ppm1l	BL_Mode5
Sohlh2	BL_Mode5
Ptpn22	BL_Mode5
Larp7	BL_Mode5
Plrg1	BL_Mode5
Aimp1	BL_Mode5
Ptbp2	BL_Mode5
Tspan5	BL_Mode5
Depdc1a	BL_Mode5
Odf2l	BL_Mode5
Casp8ap2	BL_Mode5
Rars2	BL_Mode5
Cfap206	BL_Mode5
Rnf20	BL_Mode5
Fmn2	BL_Mode5
Aco1	BL_Mode5
Atp8b5	BL_Mode5
Ccdc107	BL_Mode5
Reck	BL_Mode5
Sh3gl2	BL_Mode5
Eps15	BL_Mode5
Dock7	BL_Mode5
Usp1	BL_Mode5
Plaa	BL_Mode5
Ctps	BL_Mode5
Cap1	BL_Mode5
Srsf10	BL_Mode5
Eif2b3	BL_Mode5
Nasp	BL_Mode5
Pik3r3	BL_Mode5
Atpaf1	BL_Mode5
Khdrbs1	BL_Mode5
Plekhm2	BL_Mode5
Rint1	BL_Mode5
Kmt2e	BL_Mode5
Draxin	BL_Mode5
Dnajc2	BL_Mode5
Clcn6	BL_Mode5
Lrrc47	BL_Mode5
Acox3	BL_Mode5
Slc4a1ap	BL_Mode5
Ociad1	BL_Mode5
Anapc4	BL_Mode5
Ugdh	BL_Mode5
Rhoh	BL_Mode5
Clock	BL_Mode5
Mtf2	BL_Mode5
Cdc7	BL_Mode5
Nudt9	BL_Mode5
Dck	BL_Mode5
Scarb2	BL_Mode5
Stx2	BL_Mode5
Brap	BL_Mode5
Fam216a	BL_Mode5
Anxa3	BL_Mode5
Golga3	BL_Mode5
Tmem168	BL_Mode5
Eif2ak1	BL_Mode5
Rpl6	BL_Mode5
Avl9	BL_Mode5
Gsdme	BL_Mode5
Mtpn	BL_Mode5
Tmf1	BL_Mode5
Plxna1	BL_Mode5
Aebp2	BL_Mode5
Irag2	BL_Mode5
Rad51ap1	BL_Mode5
Dmpk	BL_Mode5
Nova2	BL_Mode5
Cyfip1	BL_Mode5
Zfp108	BL_Mode5
Asb7	BL_Mode5
Mphosph10	BL_Mode5
Eed	BL_Mode5
Bcl7c	BL_Mode5
Rrp8	BL_Mode5
Thumpd1	BL_Mode5
Zranb1	BL_Mode5
Pqbp1	BL_Mode5
Fundc2	BL_Mode5
Brcc3	BL_Mode5
Glt28d2	BL_Mode5
Pdha1	BL_Mode5
Chic1	BL_Mode5
Syap1	BL_Mode5
Xlr4c	BL_Mode5
Ap1s2	BL_Mode5
Tnks	BL_Mode5
Kat6a	BL_Mode5
Mak16	BL_Mode5
Rbpms	BL_Mode5
Ccsap	BL_Mode5
Dcun1d5	BL_Mode5
Rexo2	BL_Mode5
Ddx6	BL_Mode5
Ddx25	BL_Mode5
Ccnb2	BL_Mode5
Sh3bgrl2	BL_Mode5
Tle3	BL_Mode5
Lactb	BL_Mode5
Tfdp2	BL_Mode5
Zfp949	BL_Mode5
Nmnat3	BL_Mode5
Mrps22	BL_Mode5
Nck1	BL_Mode5
Dclk3	BL_Mode5
Ephb1	BL_Mode5
Mrpl3	BL_Mode5
Col6a4	BL_Mode5
Rbm6	BL_Mode5
Bsn	BL_Mode5
Chsy1	BL_Mode5
Cyb5r4	BL_Mode5
Acsl3	BL_Mode5
Ift57	BL_Mode5
Foxj3	BL_Mode5
Npat	BL_Mode5
Dis3	BL_Mode5
Szt2	BL_Mode5
Ctdp1	BL_Mode5
Zbtb1	BL_Mode5
Arhgef5	BL_Mode5
Pank1	BL_Mode5
Atp6v1h	BL_Mode5
Rbm34	BL_Mode5
Trim36	BL_Mode5
Scaper	BL_Mode5
Ccdc174	BL_Mode5
Tmed8	BL_Mode5
Traf3ip1	BL_Mode5
Slc26a2	BL_Mode5
Pkd2	BL_Mode5
Snx2	BL_Mode5
Uaca	BL_Mode5
Hdx	BL_Mode5
Washc4	BL_Mode5
Ankrd12	BL_Mode5
Mfrp	BL_Mode5
Map4k5	BL_Mode5
Gna11	BL_Mode5
Cpne7	BL_Mode5
Grip1	BL_Mode5
Cactin	BL_Mode5
Mitf	BL_Mode5
Ints6	BL_Mode5
Tanc1	BL_Mode5
1110059E24Rik	BL_Mode5
Cops4	BL_Mode5
Brsk1	BL_Mode5
Rcbtb1	BL_Mode5
Tdrd7	BL_Mode5
Midn	BL_Mode5
Grin3b	BL_Mode5
Dync1li2	BL_Mode5
Ripor2	BL_Mode5
Colec12	BL_Mode5
Metap2	BL_Mode5
Gmip	BL_Mode5
Ap5m1	BL_Mode5
Slc18a1	BL_Mode5
Exoc1	BL_Mode5
Ppfibp2	BL_Mode5
Ermard	BL_Mode5
Dennd3	BL_Mode5
Cyld	BL_Mode5
Oxsr1	BL_Mode5
Fam135b	BL_Mode5
Topors	BL_Mode5
Siah1a	BL_Mode5
Arhgef26	BL_Mode5
Zfp157	BL_Mode5
Otud4	BL_Mode5
Zfp39	BL_Mode5
Xpnpep2	BL_Mode5
Ss18	BL_Mode5
Zfp146	BL_Mode5
Rbmxl1	BL_Mode5
Arhgap10	BL_Mode5
Elf2	BL_Mode5
Taf2	BL_Mode5
Atp11b	BL_Mode5
Slc30a1	BL_Mode5
Cep85	BL_Mode5
Dtl	BL_Mode5
Slc2a12	BL_Mode5
Fam168b	BL_Mode5
Rapgef6	BL_Mode5
Dlgap5	BL_Mode5
Slc20a2	BL_Mode5
Fam76b	BL_Mode5
Ssh2	BL_Mode5
Zc3h7a	BL_Mode5
Gcc2	BL_Mode5
Opa1	BL_Mode5
Ccdc50	BL_Mode5
Prdm1	BL_Mode5
Nop2	BL_Mode5
Ostm1	BL_Mode5
Cd160	BL_Mode5
1700066M21Rik	BL_Mode5
Fbxo25	BL_Mode5
Foxq1	BL_Mode5
Otud7b	BL_Mode5
Tmc3	BL_Mode5
Herc1	BL_Mode5
Pak1ip1	BL_Mode5
[truncated: 2,493 more rows]
